# Supplementary material for: Sheep genome functional annotation reveals proximal regulatory elements contributed to the evolution of modern breeds
Source: Nat Commun. 2018 Feb 28;9:859. doi: 10.1038/s41467-017-02809-1 (PMC5830443; doi:10.1038/s41467-017-02809-1)
Supplement: Supplementary file 4 — Supplementary Data 1 [file 41467_2017_2809_MOESM4_ESM.xlsx]

## Sheet: SUMMARY_STATISTICS
Supplementary Data 1: Summary statistics on sequencing and mapping quality per sample
Region	Breed	ID	Total reads	Mapped reads	% Mapped reads	Forward strand	%FS	Reverse strand	%RS	Duplicates	% Duplicates	Paired-end reads	% PE	Proper-pairs	% PP	Both pairs mapped	% Both pairs mapped	Singletons	% Singletons	Average Depth	genome 0	Genome Coverage
Africa	Ronderib_Afrikaner	RDA2	337541804	300010234	88.8809	184050655	54.5268	153491149	45.4732	16182874	4.79433	337541804	100	278586746	82.534	292870106	86.7656	7140128	2.11533	9.41697	0.038148	0.961852
Africa	African_White_Dorper	AWD1	380282098	351627104	92.4648	201565762	53.0043	178716336	46.9957	21925275	5.76553	380282098	100	328820642	86.4676	345348234	90.8137	6278870	1.65111	11.8594	0.0357315	0.964268
Africa	African_White_Dorper	AWD3	398578016	366282103	91.8972	212255918	53.2533	186322098	46.7467	22468704	5.63722	398578016	100	341344694	85.6406	359613074	90.224	6669029	1.67321	12.2924	0.0355222	0.964478
Africa	Ronderib_Afrikaner	RDA4	399032558	363363533	91.0611	214877534	53.8496	184155024	46.1504	24761511	6.20539	399032558	100	336244252	84.2649	357907954	89.6939	5455579	1.3672	12.4016	0.0359736	0.964026
Africa	Namaqua_Afrikaner	NQA11	439774630	390908458	88.8884	240165872	54.6111	199608758	45.3889	28579616	6.4987	439774630	100	354993944	80.7218	382097506	86.8848	8810952	2.00352	13.1579	0.0352799	0.96472
Africa	Ethiopian_Menz	EMZ1	435396646	409630802	94.0822	228067914	52.3816	207328732	47.6184	16236812	3.7292	435396646	100	387588634	89.0197	404282456	92.8538	5348346	1.22838	14.3504	0.0352469	0.964753
Americas	Brazilian_Creole	BCS1	294012060	266130891	90.517	158888220	54.0414	135123840	45.9586	20798718	7.0741	294012060	100	247563770	84.2019	261604328	88.9774	4526563	1.53958	8.91272	0.0391113	0.960889
Americas	Gulf_Coast_native	GCN5	355566650	289028282	81.2867	208112473	58.5298	147454177	41.4702	20053199	5.63979	355566650	100	260909572	73.3785	282739006	79.5179	6289276	1.7688	9.79184	0.0364381	0.963562
Americas	Morada_Nova	BMN4	334392458	307889677	92.0743	177979687	53.2248	156412771	46.7752	17368713	5.19411	334392458	100	288100740	86.1565	302623636	90.4995	5266041	1.57481	10.3667	0.0369205	0.963079
Americas	Santa_Inês	BSI4	345499818	321493640	93.0518	182842234	52.9211	162657584	47.0789	20144818	5.83063	345499818	100	300886390	87.0873	317175068	91.8018	4318572	1.24995	11.1018	0.0365144	0.963486
Americas	Gulf_Coast_native	GCN4	399215914	375461867	94.0498	209378425	52.4474	189837489	47.5526	29327109	7.34618	399215914	100	354468912	88.7913	370497334	92.8063	4964533	1.24357	12.6856	0.0345336	0.965466
Americas	Santa_Inês	BSI3	401565038	370846620	92.3503	213499734	53.1669	188065304	46.8331	23522705	5.85776	401565038	100	344941306	85.8992	365032132	90.9024	5814488	1.44796	12.7736	0.0352328	0.964767
Americas	Brazilian_Creole	BCS3	422638506	387664482	91.7248	226534906	53.6002	196103600	46.3998	31807726	7.52599	422638506	100	362889962	85.863	382339258	90.4648	5325224	1.25999	13.1683	0.0351441	0.964856
Americas	Morada_Nova	BMN3	416917414	391703349	93.9523	218759215	52.4706	198158199	47.5294	22871895	5.48595	416917414	100	368156558	88.3044	386540574	92.7139	5162775	1.23832	13.4921	0.0359158	0.964084
Asia	Northern_Tibetan	ZB08	337708124	186365471	55.1854	243184734	72.0103	94523390	27.9897	14814017	4.38663	337708124	100	173451108	51.3612	183315950	54.2824	3049521	0.903005	6.3032	0.0489946	0.951005
Asia	Eastern_Tibetan	ZD11	397874800	269603011	67.7608	257392212	64.6918	140482588	35.3082	10306162	2.5903	397874800	100	242197018	60.8727	258214406	64.8984	11388605	2.86236	8.97682	0.0359646	0.964035
Asia	Garut	GUR5	416969092	364273094	87.3621	230117906	55.1882	186851186	44.8118	44096979	10.5756	416969092	100	324974784	77.9374	353718878	84.831	10554216	2.53117	10.8975	0.0486008	0.951399
Asia	Indian_Garole	GAR4	403622222	369159706	91.4617	216076659	53.5344	187545563	46.4656	27092272	6.71228	403622222	100	341867856	84.7	362633588	89.8448	6526118	1.61689	12.0807	0.0368692	0.963131
Asia	Bangladeshi	BGE2	376892592	369486994	98.0351	188695348	50.0661	188197244	49.9339	26310609	6.98093	376892592	100	342743933	90.9394	362081396	96.0702	7405598	1.96491	12.5252	0.0821696	0.91783
Asia	Sumatra	SUM2	429587816	391516050	91.1376	230111926	53.5657	199475890	46.4343	27236333	6.34011	429587816	100	364117848	84.7598	383710848	89.3207	7805202	1.8169	12.8431	0.0357388	0.964261
Asia	Garut	GUR4	416832858	384842509	92.3254	221489739	53.1363	195343119	46.8637	23713024	5.68886	416832858	100	359963648	86.3568	378571444	90.8209	6271065	1.50446	12.9141	0.0355499	0.96445
Asia	Bangladeshi	BGE4	424454140	389134716	91.6789	227346056	53.562	197108084	46.438	28534142	6.72255	424454140	100	362599616	85.4273	383426132	90.3339	5708584	1.34492	13.1216	0.0366567	0.963343
Asia	Changthangi	CHA05	423862188	392025357	92.4889	225276912	53.1486	198585276	46.8514	30239475	7.13427	423862188	100	365193604	86.1586	386177280	91.1092	5848077	1.37971	13.1538	0.0356617	0.964338
Asia	Sumatra	SUM7	444243952	402652835	90.6378	239836438	53.9876	204407514	46.0124	29007793	6.5297	444243952	100	373849652	84.1541	395828934	89.1017	6823901	1.53607	13.5284	0.035297	0.964703
Asia	Garole	GAR14	461874464	422101040	91.3887	247005504	53.4789	214868960	46.5211	31856378	6.89719	461874464	100	389414856	84.3118	413997008	89.6341	8104032	1.7546	13.7666	0.0358955	0.964105
Asia	Changthangi	CHA02	552546096	511719704	92.6112	292479993	52.9331	260066103	47.0669	40746335	7.37429	552546096	100	476696956	86.2728	502421910	90.9285	9297794	1.68272	16.9213	0.0344889	0.965511
Europe	Salz	SALA1	192756020	177728623	92.2039	102627174	53.242	90128846	46.758	44301112	22.983	192756020	100	165665640	85.9458	174993192	90.7848	2735431	1.41912	5.07541	0.0734742	0.926526
Europe	Swiss_White_Alpine	SWAA29	356388902	275793092	77.3854	194390781	54.5446	161998121	45.4554	17505595	4.91194	356388902	100	218674334	61.3583	227275202	63.7717	48517890	13.6137	8.46473	0.0377232	0.962277
Europe	Valais_Blacknose	VBS2	279025348	255638365	91.6183	149069565	53.4251	129955783	46.5749	17008038	6.09552	279025348	100	238830688	85.5946	250990222	89.9525	4648143	1.66585	8.50967	0.0390481	0.960952
Europe	Finnsheep	FIN1	294230754	268279569	91.18	158060868	53.72	136169886	46.28	21947835	7.4594	294230754	100	250003502	84.9685	263774132	89.6487	4505437	1.53126	8.92741	0.039507	0.960493
Europe	Swiss_Mirror	SMS2	322202024	295272027	91.6419	172262921	53.4643	149939103	46.5357	19223428	5.96627	322202024	100	275881936	85.6239	290346292	90.1131	4925735	1.52877	9.93848	0.0369143	0.963086
Europe	Finnsheep	FIN4	332474648	306599745	92.2175	176955736	53.2238	155518912	46.7762	23779090	7.15215	332474648	100	286737686	86.2435	301693416	90.7418	4906329	1.4757	10.0287	0.0370624	0.962938
Europe	Ojalada	OJA4	340301962	316189643	92.9144	179840846	52.8474	160461116	47.1526	19731196	5.79814	340301962	100	293673022	86.2978	310960386	91.3778	5229257	1.53665	10.7822	0.0354286	0.964571
Europe	Ojalada	OJA5	355534804	327629520	92.1512	189339840	53.2549	166194964	46.7451	23261962	6.54281	355534804	100	305249488	85.8564	322421296	90.6863	5208224	1.4649	10.9355	0.0365189	0.963481
Europe	Churra	CHU1	359853850	330834688	91.9358	191940206	53.3384	167913644	46.6616	22434464	6.23433	359853850	100	308252778	85.6605	325461152	90.4426	5373536	1.49326	11.0254	0.0358978	0.964102
Europe	Texel	TEX454	377820564	347597575	92.0007	202065821	53.482	175754743	46.518	31737730	8.40021	377820564	100	321158134	85.0028	342846664	90.7433	4750911	1.25745	11.6744	0.036968	0.963032
Europe	Merino	MERC1	385542370	354502894	91.9491	205800411	53.3795	179741959	46.6205	26592903	6.89753	385542370	100	330627234	85.7564	348975782	90.5155	5527112	1.43359	11.8178	0.0362587	0.963741
Europe	Milk_Lacaune	LAC84	377546128	351006455	92.9705	200010767	52.9765	177535361	47.0235	26372306	6.98519	377546128	100	329130892	87.1763	346318072	91.7287	4688383	1.2418	11.9451	0.0365188	0.963481
Europe	Merino	MERA1	386414710	357005850	92.3893	205133900	53.0865	181280810	46.9135	25407368	6.57516	386414710	100	333456180	86.2949	350885106	90.8053	6120744	1.58398	11.9459	0.0356812	0.964319
Europe	Merino	MER454	404630334	375650069	92.8378	214541788	53.0217	190088546	46.9783	26541811	6.55952	404630334	100	351008774	86.748	370505924	91.5665	5144145	1.27132	12.7793	0.0354215	0.964579
Europe	Churra	CHU2	407016366	377981911	92.8665	215615188	52.9746	191401178	47.0254	26576633	6.52962	407016366	100	352770774	86.6724	372528798	91.5267	5453113	1.33978	12.9533	0.0344458	0.965554
Europe	Castellana	CAS3	412498294	380752026	92.3039	219596677	53.2358	192901617	46.7642	29235510	7.08743	412498294	100	354248138	85.8787	375009548	90.9118	5742478	1.39212	12.9743	0.0348934	0.965107
Europe	Swiss_White_Alpine	SWAA27	411703968	384219910	93.3243	217312572	52.7837	194391396	47.2163	23348303	5.67114	411703968	100	362618044	88.0774	379158558	92.0949	5061352	1.22937	13.1212	0.0344112	0.965589
Europe	Swiss_White_Alpine	SWAN3	407525606	385334790	94.5547	212682325	52.1887	194843281	47.8113	14514920	3.56172	407525606	100	365334458	89.647	380688802	93.4147	4645988	1.14005	13.5946	0.0347728	0.965227
Europe	Salz	SALC1	439926294	412819795	93.8384	230492763	52.3935	209433531	47.6065	24334285	5.53145	439926294	100	390273146	88.7133	406211004	92.3362	6608791	1.50225	13.8469	0.0345938	0.965406
Europe	Meat_Lacaune	LAC1	456072640	421850049	92.4962	241956042	53.0521	214116598	46.9479	31189111	6.83863	456072640	100	394173414	86.4278	414876552	90.9672	6973497	1.52903	13.9529	0.0354245	0.964576
Europe	Swiss_White_Alpine	SWAN4	435227858	405757831	93.2288	229753476	52.7892	205474382	47.2108	15517554	3.56539	435227858	100	381615404	87.6818	400307054	91.9764	5450777	1.2524	14.1342	0.0345432	0.965457
Europe	Salz	SALA2	441368154	414355111	93.8797	231822243	52.5236	209545911	47.4764	25400527	5.75495	441368154	100	389577896	88.266	408941466	92.6531	5413645	1.22656	14.1487	0.0355741	0.964426
Europe	Castellana	CAS1	554020418	510904954	92.2177	294801599	53.2113	259218819	46.7887	36258958	6.5447	554020418	100	475502850	85.8277	502617606	90.7219	8287348	1.49586	17.1573	0.0332206	0.966779
Middle_East	Karakas	KRS5	308339548	276998136	89.8354	166927173	54.1375	141412375	45.8625	15562736	5.04727	308339548	100	260353952	84.4374	270983372	87.8847	6014764	1.95069	8.55314	0.0378672	0.962133
Middle_East	Turkish_Awassi	AWT1	297235410	280081585	94.2289	155560389	52.3358	141675021	47.6642	17417290	5.85976	297235410	100	264899908	89.1212	276362748	92.9777	3718837	1.25114	9.66951	0.0374681	0.962532
Middle_East	Karya_	KR4	356016640	290986576	81.734	207586756	58.3082	148429884	41.6918	17580854	4.93821	356016640	100	264009172	74.1564	284790370	79.9936	6196206	1.74043	10.0251	0.0358883	0.964112
Middle_East	Norduz	NDZ1	337998380	312220775	92.3735	179430386	53.0862	158567994	46.9138	22438393	6.63861	337998380	100	293155534	86.7328	306935822	90.8099	5284953	1.5636	10.4571	0.0369616	0.963038
Middle_East	Sakiz	SKZ1	430845142	330443295	76.6965	257121220	59.6783	173723922	40.3217	19044379	4.42024	430845142	100	293316564	68.0793	313391590	72.7388	17051705	3.95773	10.6348	0.0351351	0.964865
Middle_East	Sakiz	SKZ4	352638546	327902769	92.9855	186273565	52.8228	166364981	47.1772	22281903	6.31862	352638546	100	309423322	87.7452	322553926	91.4687	5348843	1.51681	11.0154	0.0368947	0.963105
Middle_East	Afshari	AFS32	348659838	327268441	93.8647	183075539	52.5084	165584299	47.4916	24435394	7.00838	348659838	100	308663778	88.5286	322747024	92.5679	4521417	1.2968	11.0371	0.0363756	0.963624
Middle_East	Cine_Capari	CC50	417333560	338223336	81.0439	244617556	58.6144	172716004	41.3856	22419045	5.37197	417333560	100	304949946	73.071	330622676	79.2226	7600660	1.82124	11.4706	0.0352345	0.964765
Middle_East	Karakas	KRS3	426222112	366821202	86.0634	230205770	54.0108	196016342	45.9892	25100109	5.88897	426222112	100	331519746	77.781	341187386	80.0492	25633816	6.01419	11.6353	0.0356244	0.964376
Middle_East	Norduz	NDZ4	376212342	348796396	92.7126	199455448	53.0167	176756894	46.9833	25540755	6.78892	376212342	100	325657894	86.5623	343536898	91.3146	5259498	1.39801	11.8953	0.0361186	0.963881
Middle_East	Afshari	AFS33	381271154	352499165	92.4537	202647751	53.1506	178623403	46.8494	24890169	6.52821	381271154	100	330832172	86.7708	347187848	91.0606	5311317	1.39306	12.0224	0.0361098	0.96389
Middle_East	Turkish_Awassi	AWT2	467139644	387380711	82.9261	269591692	57.7112	197547952	42.2888	22709995	4.8615	467139644	100	353787044	75.7348	379357204	81.2085	8023507	1.71758	12.9218	0.0336781	0.966322
Middle_East	Awassi	AW454	415299260	381640348	91.8953	221607537	53.3609	193691723	46.6391	27525785	6.62794	415299260	100	353943980	85.2262	375286042	90.3652	6354306	1.53005	12.9975	0.0360094	0.963991
United_Kingdom	Cheviot	CHVA1	156518430	143932880	91.9591	83530435	53.3678	72987995	46.6322	38352355	24.5034	156518430	100	134829280	86.1428	141720018	90.5453	2212862	1.4138	4.12504	0.100988	0.899012
United_Kingdom	Poll_Dorset	PD454	291432364	262707299	90.1435	157544783	54.0588	133887581	45.9412	18992254	6.51687	291432364	100	242359226	83.1614	257302042	88.2888	5405257	1.85472	8.50148	0.0393683	0.960632
United_Kingdom	Scottish_Blackface	SBF454	324667628	294724007	90.7771	174522286	53.7541	150145342	46.2459	8945281	2.75521	324667628	100	275462398	84.8444	289069750	89.0356	5654257	1.74155	9.67847	0.0371928	0.962807
United_Kingdom	Tregaon_Welsh_mountain	TWM1	345477552	313511222	90.7472	186210222	53.8994	159267330	46.1006	29165182	8.44199	345477552	100	287262722	83.1495	307776034	89.0871	5735188	1.66008	10.138	0.0395536	0.960446
United_Kingdom	Cheviot	CHVC1	328278952	303123373	92.3371	174956604	53.2951	153322348	46.7049	22625992	6.89231	328278952	100	283794202	86.4491	299042164	91.0939	4081209	1.24321	10.362	0.0370588	0.962941
United_Kingdom	Dollgellau_Welsh_Mountain	DWM1	380327876	347297524	91.3153	203880482	53.6065	176447394	46.3935	27582347	7.25225	380327876	100	322785418	84.8703	341082672	89.6812	6214852	1.63408	11.1385	0.0359981	0.964002
United_Kingdom	Romney	ROM454	401909050	364784194	90.7629	216388604	53.8402	185520446	46.1598	31475108	7.8314	401909050	100	335531788	83.4845	357786518	89.0218	6997676	1.74111	12.1892	0.0355971	0.964403
United_Kingdom	Welsh_Hardy_Speckled_Face	WHSF1	392297910	362803808	92.4817	208484588	53.1445	183813322	46.8555	28539313	7.27491	392297910	100	336677842	85.822	357243186	91.0643	5560622	1.41745	12.2091	0.0359395	0.96406
IROO	Ovis_orientalis	ERR157930	412180680	393148624	95.3826	212923768	51.6579	199256912	48.3421	39318976	9.53926	412180680	100	370288860	89.8365	387317484	93.9679	5831140	1.4147	12.8344	0.034826	0.965174
IROO	Ovis_orientalis	ERR157931	405465994	386874807	95.4149	209550556	51.6814	195915438	48.3186	41478849	10.2299	405465994	100	364682506	89.9416	381402338	94.0652	5472469	1.34967	12.6028	0.0349613	0.965039
IROO	Ovis_orientalis	ERR157932	400112094	381320139	95.3033	206864511	51.7016	193247583	48.2984	42860957	10.7122	400112094	100	359185120	89.7711	375714278	93.9023	5605861	1.40107	12.3366	0.0345519	0.965448
IROO	Ovis_orientalis	ERR157935	405971650	388474174	95.69	209134223	51.5145	196837427	48.4855	41026719	10.1058	405971650	100	366319394	90.2328	382962462	94.3323	5511712	1.35766	12.6958	0.0347129	0.965287
IROO	Ovis_orientalis	ERR157938	431254306	410154140	95.1073	223409787	51.8047	207844519	48.1953	52903824	12.2674	431254306	100	386385766	89.5958	404155798	93.7164	5998342	1.39091	12.839	0.034197	0.965803
IROO	Ovis_orientalis	ERR157939	385106948	367398787	95.4018	198934822	51.657	186172126	48.343	51959595	13.4923	385106948	100	344729436	89.5152	361935035	93.983	5463752	1.41876	11.4641	0.0355535	0.964446
IROO	Ovis_orientalis	ERR157942	406184976	385086433	94.8057	211180278	51.9912	195004698	48.0088	38131200	9.38764	406184976	100	362967414	89.3601	379681008	93.4749	5405425	1.33078	12.7036	0.0349078	0.965092
IROO	Ovis_orientalis	ERR157944	406644560	389596697	95.8077	209417872	51.499	197226688	48.501	31837484	7.82932	406644560	100	369066058	90.7589	384495933	94.5533	5100764	1.25435	13.0914	0.034854	0.965146
IROO	Ovis_orientalis	ERR315509	387854576	371263653	95.7224	199656420	51.4771	188198156	48.5229	27982179	7.21461	387854576	100	346340028	89.2964	365753014	94.3016	5510639	1.4208	12.1603	0.0344015	0.965599
IROO	Ovis_orientalis	ERR332573	450595040	430574106	95.5568	232407434	51.5779	218187606	48.4221	26228291	5.82081	450595040	100	406003646	90.1039	424543905	94.2185	6030201	1.33828	14.6091	0.0339936	0.966006
IROO	Ovis_orientalis	ERR332575	428667844	410376822	95.7331	220758928	51.4988	207908916	48.5012	35915408	8.37838	428667844	100	386049872	90.058	404635214	94.3936	5741608	1.33941	13.6143	0.0347	0.9653
IROO	Ovis_orientalis	ERR332582	450487800	429943906	95.4396	232461060	51.6021	218026740	48.3979	34344505	7.62385	450487800	100	400635436	88.9337	423343561	93.9745	6600345	1.46516	14.2894	0.0339503	0.96605
IROO	Ovis_orientalis	ERR332587	388787236	366521082	94.2729	202560106	52.1005	186227130	47.8995	43943821	11.3028	388787236	100	337346362	86.7689	359871350	92.5625	6649732	1.71038	11.6402	0.0344487	0.965551
IROO	Ovis_orientalis	ERR332589	402693550	379982837	94.3603	209880268	52.1191	192813282	47.8809	49174677	12.2114	402693550	100	350466930	87.0307	373362516	92.7163	6620321	1.64401	11.9852	0.035138	0.964862
IROO	Ovis_orientalis	ERR340346	386862502	368869994	95.3491	199926236	51.6789	186936266	48.3211	31233187	8.07346	386862502	100	343953936	88.9086	363386978	93.9318	5483016	1.4173	12.0551	0.034577	0.965423
IROO	Ovis_orientalis	ERR466544	371287682	347533371	93.6022	194378918	52.3526	176908764	47.6474	46363708	12.4873	371287682	100	309559718	83.3746	340244203	91.639	7289168	1.96321	11.022	0.0442007	0.955799
IROO	Ovis_orientalis	ERR466545	202175040	47657199	23.5722	177822719	87.9548	24352321	12.0452	11751640	5.81261	202175040	100	37200040	18.3999	46342886	22.9222	1314313	0.650087	2.51558	0.524024	0.475976
IROO	Ovis_orientalis	ERR466546	391037578	368579398	94.2568	203461248	52.0311	187576330	47.9689	47349294	12.1086	391037578	100	332321256	84.9845	361321009	92.4006	7258389	1.85619	11.6879	0.0413645	0.958635
IROO	Ovis_orientalis	ERR498073	249534550	49881369	19.9898	223832401	89.7	25702149	10.3	11485670	4.60284	249534550	100	40740640	16.3267	48062311	19.2608	1819058	0.72898	2.48293	0.483598	0.516402
