# Supplementary material for: Sheep genome functional annotation reveals proximal regulatory elements contributed to the evolution of modern breeds
Source: Nat Commun. 2018 Feb 28;9:859. doi: 10.1038/s41467-017-02809-1 (PMC5830443; doi:10.1038/s41467-017-02809-1)
Supplement: Supplementary file 5 — Supplementary Data 2 [file 41467_2017_2809_MOESM5_ESM.xlsx]

## Sheet: Individual_stats
		Supplementary Data 2: Variants Summary statistics per phylo-geographic group and individual
Region	Breed	ID	NALT (0/1 + 1/1)	NMIN	NHET (0/1)	NALTH (1/1)	Nref (0/0)	Missing (./.)	NVAR	RATE	SING	TITV	PASS	PASS_S	QUAL	DP ( Ithink I should remove that one,cause is DP across whole set of animals)	NALT	NMIN	NHET	NALTH	NFixed	Missing	NVAR	RATE	SING	TITV	PASS	PASS_S	QUAL	DP ( Ithink I should remove that one,cause is DP across whole set of animals)
Africa	African_White_Dorper	AWD1	5802489	4715648	3428649	2373840	21517338	780804	27319800	0.972214	20812	2.66199	4715648	20812	973.952	1209.85
Africa	African_White_Dorper	AWD3	6019020	4917894	3797157	2221863	21449115	632496	27468100	0.977492	22226	2.65826	4917894	22226	973.628	1209.96
Africa	Ethiopian_Menz	EMZ1	6268593	5059013	3870731	2397862	21582810	249228	27851400	0.991131	49083	2.66594	5059013	49083	969.146	1208.94
Africa	Namaqua_Afrikaner	NQA11	5811260	4650353	3234631	2576629	21666370	623001	27477600	0.97783	30478	2.67629	4650353	30478	970.555	1210.02
Africa	Ronderib_Afrikaner	RDA2	5435985	4392810	3260972	2175013	20003893	2660753	25439900	0.905313	22854	2.65639	4392810	22854	972.687	1211.38
Africa	Ronderib_Afrikaner	RDA4	6124653	4959527	3858919	2265734	21347614	628364	27472300	0.977639	29962	2.66809	4959527	29962	971.452	1210.25	5.91033e+06	4.78254e+06	3.57518e+06	2.33516e+06	21261190	929108	2.71715e+07	0.966937	29235.8	2.66449	4.78254e+06	29235.8	971.903	1210.07
Americas	Brazilian_Creole	BCS1	5124640	4202929	3086752	2037888	19557946	3418045	24682600	0.878364	20787	2.67156	4202929	20787	973.337	1213.66
Americas	Brazilian_Creole	BCS3	5683889	4648291	3194322	2489567	22141925	274817	27825800	0.99022	24145	2.65975	4648291	24145	974.077	1208.68
Americas	Morada_Nova	BMN3	5795230	4649975	3199184	2596046	21834477	470924	27629700	0.983242	25213	2.6523	4649975	25213	972.345	1209.09
Americas	Morada_Nova	BMN4	5642711	4591434	3513380	2129331	20142099	2315821	25784800	0.917588	25082	2.64387	4591434	25082	971.777	1210.99
Americas	Santa_Inês	BSI3	7526430	6568706	6167938	1358492	19971553	602648	27498000	0.978554	24047	2.66772	6568706	24047	972.225	1208.44
Americas	Santa_Inês	BSI4	6033079	4932622	3930128	2102951	20988088	1079464	27021200	0.961586	18901	2.66473	4932622	18901	973.629	1210.08
Americas	Gulf_Coast_native	GCN4	6203856	5181792	4212749	1991107	21653700	243075	27857600	0.99135	35739	2.6622	5181792	35739	973.599	1207.87
Americas	Gulf_Coast_native	GCN5	5673202	4769682	3914019	1759183	20020173	2407256	25693400	0.914334	29690	2.662	4769682	29690	972.053	1210.76	5.96038e+06	4.94318e+06	3902309	2.05807e+06	2.07887e+07	1.35151e+06	2.67491e+07	0.951905	25450.5	2.66052	4.94318e+06	25450.5	972.88	1209.95
Asia	Bangladeshi	BGE2	5803556	4599729	3190933	2612623	21786827	510248	27590400	0.981842	23390	2.6587	4599729	23390	974.49	1208.82
Asia	Bangladeshi	BGE4	5775122	4567826	3097773	2677349	21945745	379764	27720900	0.986486	22706	2.65976	4567826	22706	974.138	1210.33
Asia	Changthangi	CHA02	6087132	4903789	3642082	2445050	21957783	55716	28044900	0.998017	38039	2.66098	4903789	38039	972.287	1208.55
Asia	Changthangi	CHA05	6067421	4912971	3764236	2303185	21616937	416273	27684400	0.985186	37216	2.66722	4912971	37216	971.842	1210.04
Asia	Garole	GAR14	5836910	4634189	3225194	2611716	21899346	364375	27736300	0.987033	27114	2.66519	4634189	27114	973.356	1210.46
Asia	Indian_Garole	GAR4	5829912	4660606	3422635	2407277	21301928	968791	27131800	0.965524	28432	2.67104	4660606	28432	973.193	1211.05
Asia	Garut	GUR4	6076851	4888350	3729807	2347044	21566372	457408	27643200	0.983723	29331	2.66042	4888350	29331	973.378	1209.44
Asia	Garut	GUR5	4897038	3958834	2995045	1901993	17695006	5508587	22592000	0.803969	31139	2.71795	3958834	31139	968.87	1216.24
Asia	Sumatra	SUM2	6079869	4893199	3753646	2326223	21597350	423412	27677200	0.984932	26471	2.65938	4893199	26471	973.777	1209.22
Asia	Sumatra	SUM7	6065179	4886109	3688279	2376900	21665716	369736	27730900	0.986842	27337	2.6588	4886109	27337	973.46	1209.12
Asia	Eastern_Tibetan	ZD11	5028832	4075354	2985803	2043029	18933543	4138256	23962400	0.852734	37992	2.64635	4075354	37992	969.444	1212.51	5.77707e+06	4.63463e+06	3.40868e+06	2368399	2.10879e+07	1.23569e+06	2.68649e+07	0.956026	29924.3	2.66598	4.63463e+06	29924.3	972.567	1210.53
Europe	Castellana	CAS1	6342557	5238868	4296272	2046285	21718421	39653	28061000	0.998589	41477	2.65897	5238868	41477	972.891	1207.92
Europe	Castellana	CAS3	6279325	5192257	4249637	2029688	21478672	342634	27758000	0.987807	39325	2.66549	5192257	39325	971.885	1208.8
Europe	Churra	CHU1	6066286	5011403	4092953	1973333	20982775	1051570	27049100	0.962578	35127	2.66199	5011403	35127	971.486	1209.79
Europe	Churra	CHU2	6267924	5180004	4234665	2033259	21502108	330599	27770000	0.988235	39218	2.6609	5180004	39218	971.674	1208.76
Europe	Finnsheep	FIN1	5243145	4343122	3212729	2030416	19956561	2900925	25199700	0.896767	29067	2.66875	4343122	29067	971.793	1212.44
Europe	Finnsheep	FIN4	5736571	4806277	3797077	1939494	20848872	1515188	26585400	0.94608	32630	2.66127	4806277	32630	972.585	1209.9
Europe	Meat_Lacaune	LAC1	6120492	5056768	3984831	2135661	21762060	218079	27882600	0.992239	35622	2.66188	5056768	35622	972.395	1208.61
Europe	Milk_Lacaune	LAC84	6132831	5078446	4099010	2033821	21398177	569623	27531000	0.979729	35352	2.66074	5078446	35352	972.06	1208.93
Europe	Merino	MER454	6170731	5095900	4103669	2067062	21443989	485911	27614700	0.982708	32186	2.66375	5095900	32186	971.985	1208.86
Europe	Merino	MERA1	5830236	4819933	3654345	2175891	21601916	668479	27432200	0.976211	20131	2.66436	4819933	20131	974.83	1209.46
Europe	Merino	MERC1	6082735	5092137	4189697	1893038	21338166	679730	27420900	0.975811	22552	2.66289	5092137	22552	974.934	1208.96
Europe	Ojalada	OJA4	6034907	5002620	4103673	1931234	20844731	1220993	26879600	0.956549	33346	2.66387	5002620	33346	971.803	1209.63
Europe	Ojalada	OJA5	5993698	4954476	3974727	2018971	21054302	1052631	27048000	0.962541	29938	2.66073	4954476	29938	972.286	1210.13
Europe	Salz	SALA2	5965417	4878184	3627040	2338377	21891068	244146	27856500	0.991312	25604	2.65969	4878184	25604	974.861	1208.99
Europe	Salz	SALC1	6102803	5020361	3899415	2203388	21794597	203231	27897400	0.992768	27138	2.65817	5020361	27138	975.072	1208.01
Europe	Swiss_Mirror	SMS2	5647952	4696403	3690761	1957191	20538432	1914247	26186400	0.931879	26654	2.66525	4696403	26654	973.364	1210.84
Europe	Swiss_White_Alpine	SWAA27	5868900	4894965	3760186	2108714	21986061	245670	27855000	0.991257	16547	2.6687	4894965	16547	977.559	1208.45
Europe	Swiss_White_Alpine	SWAA29	4573558	3843541	2963490	1610068	17966255	5560818	22539800	0.802111	9877	2.6622	3843541	9877	977.526	1214.02
Europe	Swiss_White_Alpine	SWAN3	5937239	4955244	3858436	2078803	21951872	211520	27889100	0.992473	16295	2.66576	4955244	16295	977.674	1207.98
Europe	Swiss_White_Alpine	SWAN4	5844513	4882098	3722934	2121579	22026728	229390	27871200	0.991837	15358	2.65975	4882098	15358	977.644	1208.12
Europe	Texel	TEX454	5104484	4603547	3453033	1651451	21645764	1350383	26750200	0.951945	23895	2.66701	4603547	23895	975.793	1211.1
Europe	Valais_Blacknose	VBS2	4950044	4054736	2875455	2074589	19305652	3844935	24255700	0.863173	27031	2.67197	4054736	27031	971.341	1214.09	5.83165e+06	4.85006e+06	3.81109e+06	2.02056e+06	2.11381e+07	1.13093e+06	2.69697e+07	0.959754	27925.9	2.66337	4.85006e+06	27925.9	973.793	1209.72
Middle_East	Afshari	AFS32	6178957	5017563	4070477	2108480	21083156	838518	27262100	0.97016	38006	2.66767	5017563	38006	972.064	1209.65
Middle_East	Afshari	AFS33	6207562	5025450	3991540	2216022	21377411	515658	27585000	0.98165	38598	2.65977	5025450	38598	971.567	1209.13
Middle_East	Awassi	AW454	5818687	4636306	3215523	2603164	21829302	452642	27648000	0.983892	32879	2.66645	4636306	32879	971.179	1210.53
Middle_East	Turkish_Awassi	AWT1	6072320	4919557	3967510	2104810	20734094	1294217	26806400	0.953943	39569	2.66939	4919557	39569	971.038	1210.01
Middle_East	Turkish_Awassi	AWT2	6269222	5084318	4115806	2153416	21267615	563794	27536800	0.979937	43281	2.66459	5084318	43281	970.587	1209.37
Middle_East	Cine_Capari	CC50	6126074	5012161	4100399	2025675	20885744	1088813	27011800	0.961253	39767	2.65932	5012161	39767	970.73	1209.94
Middle_East	Karya_	KR4	5826532	4783544	3871300	1955232	20250701	2023398	26077200	0.927995	33831	2.6656	4783544	33831	970.79	1211.3
Middle_East	Karakas	KRS3	5811779	4631437	3299418	2512361	21660858	627994	27472600	0.977652	31521	2.66013	4631437	31521	971.111	1209.84
Middle_East	Karakas	KRS5	5480244	4477152	3589825	1890419	19476068	3144319	24956300	0.888105	25169	2.6561	4477152	25169	973.308	1212.15
Middle_East	Norduz	NDZ1	6023477	4881996	3910447	2113030	20762987	1314167	26786500	0.953234	35918	2.66657	4881996	35918	971.794	1210.22
Middle_East	Norduz	NDZ4	6105835	4941684	3890997	2214838	21185911	808885	27291700	0.971215	37400	2.66347	4941684	37400	971.128	1210.1
Middle_East	Sakiz	SKZ1	5767236	4693010	3674005	2093231	20631234	1702161	26398500	0.939426	23108	2.65939	4693010	23108	972.752	1210.17
Middle_East	Sakiz	SKZ4	5908545	4777324	3555589	2352956	21519778	672308	27428300	0.976075	23279	2.65872	4777324	23279	973.326	1209.6	5.96896e+06	4.83704e+06	3.78868e+06	2.18028e+06	2.09742e+07	1.15745e+06	2.69432e+07	0.958811	34025.1	2.66286	4.83704e+06	34025.1	971.644	1210.15
Mouflon	Ovis_orientalis	ERR157930	7085234	5747974	3554103	3531131	20910614	104783	27995800	0.996271	16686	2.65734	5747974	16686	948.565	1208.74
Mouflon	Ovis_orientalis	ERR157931	7106421	5772637	3631590	3474831	20835115	159095	27941500	0.994338	18649	2.65716	5772637	18649	947.956	1209.23
Mouflon	Ovis_orientalis	ERR157932	7454937	6211245	4487078	2967859	20493163	152531	27948100	0.994572	263886	2.66837	6211245	263886	889.851	1209
Mouflon	Ovis_orientalis	ERR157935	6916941	5675819	3452129	3464812	21038096	145594	27955000	0.994819	204068	2.65861	5675819	204068	892.227	1209.5
Mouflon	Ovis_orientalis	ERR157938	7598940	6373200	4858217	2740723	20400304	101387	27999200	0.996392	375408	2.66167	6373200	375408	886.05	1208.3
Mouflon	Ovis_orientalis	ERR157939	7029123	5696983	3507316	3521807	20833094	238414	27862200	0.991516	15913	2.65952	5696983	15913	948.346	1209.79
Mouflon	Ovis_orientalis	ERR157942	7049482	5704702	3461707	3587775	20938963	112186	27988400	0.996008	15499	2.65892	5704702	15499	949.756	1209.62
Mouflon	Ovis_orientalis	ERR157944	7007390	5666034	3382203	3625187	20989358	103883	27996700	0.996303	17425	2.66013	5666034	17425	949.463	1209.34
Mouflon	Ovis_orientalis	ERR315509	7900249	6688617	5177482	2722767	19925687	274695	27825900	0.990225	490955	2.6628	6688617	490955	864.51	1208.63
Mouflon	Ovis_orientalis	ERR332573	7527690	6279231	4472753	3054937	20510683	62258	28038400	0.997784	229810	2.66102	6279231	229810	891.185	1208.58
Mouflon	Ovis_orientalis	ERR332575	6997546	5651885	3351288	3646258	21015261	87824	28012800	0.996875	15912	2.6524	5651885	15912	950.538	1209.33
Mouflon	Ovis_orientalis	ERR332582	7739694	6495530	4844649	2895045	20310718	50219	28050400	0.998213	343783	2.65969	6495530	343783	881.392	1208.81
Mouflon	Ovis_orientalis	ERR332587	7429734	6201337	4319918	3109816	20372031	298866	27801800	0.989364	305646	2.66384	6201337	305646	879.4	1208.92
Mouflon	Ovis_orientalis	ERR332589	6963420	5628382	3360098	3603322	20918442	218769	27881900	0.992215	15767	2.66118	5628382	15767	949.601	1209.51
Mouflon	Ovis_orientalis	ERR340346	7908479	6686466	5161234	2747245	19986324	205828	27894800	0.992675	462736	2.66358	6686466	462736	867.656	1208.38
Mouflon	Ovis_orientalis	ERR466544	7581678	6457515	4959564	2622114	18719601	1799352	26301300	0.935968	624027	2.68659	6457515	624027	850.066	1211.39
Mouflon	Ovis_orientalis	ERR466546	7258664	6073173	4447882	2810782	19655916	1186051	26914600	0.957793	218946	2.67448	6073173	218946	890.905	1209.95	7.3268e+06	6.05945e+06	4.14289e+06	3.18391e+06	2.0462e+07	311867	2.77888e+07	0.988902	213830	2.66278	6.05945e+06	213830	908.086	1209.24
United_Kingdom	Cheviot	CHVC1	5781763	4855856	3855734	1926029	20933802	1385066	26715600	0.950711	32294	2.65914	4855856	32294	973.732	1209.98
United_Kingdom	Dollgellau_Welsh_Mountain	DWM1	5919952	4952320	3982273	1937679	21068157	1112522	26988100	0.960409	32445	2.66719	4952320	32445	972.313	1209.45
United_Kingdom	Poll_Dorset	PD454	4838849	4045639	3043508	1795341	18680739	4581043	23519600	0.836977	19844	2.65722	4045639	19844	973.406	1213.73
United_Kingdom	Romney	ROM454	6450779	5610212	4859471	1591308	20862943	786909	27313700	0.971997	29357	2.66975	5610212	29357	973.898	1208.98
United_Kingdom	Scottish_Blackface	SBF454	5512787	4613541	3627347	1885440	20202857	2384987	25715600	0.915127	29439	2.6582	4613541	29439	972.595	1211.58
United_Kingdom	Tregaon_Welsh_mountain	TWM1	5537158	4659903	3780681	1756477	19795343	2768130	25332500	0.901492	29001	2.68174	4659903	29001	971.492	1213.55
United_Kingdom	Welsh_Hardy_Speckled_Face	WHSF1	5981015	5024713	4031798	1949217	21392261	727355	27373300	0.974116	32424	2.66313	5024713	32424	973.143	1209.76	5.71747e+06	4.82317e+06	3.88297e+06	1.8345e+06	2.04194e+07	1963716	2.61369e+07	0.930118	29257.7	2.6652	4.82317e+06	29257.7	972.94	1211
