# Supplementary material for: Sheep genome functional annotation reveals proximal regulatory elements contributed to the evolution of modern breeds
Source: Nat Commun. 2018 Feb 28;9:859. doi: 10.1038/s41467-017-02809-1 (PMC5830443; doi:10.1038/s41467-017-02809-1)
Supplement: Supplementary file 6 — Supplementary Data 3 [file 41467_2017_2809_MOESM6_ESM.xlsx]

## Sheet: Domestic
Supplementary Data 3: Detected Selective sweeps 20 KB in domestic sheep
Reg_id	chr	start	end	Fst	pi
10_5630001_5650000	10	5630001	5650000	0.279161	1.21796
10_5790001_5810000	10	5790001	5810000	0.266613	1.39847
10_7070001_7090000	10	7070001	7090000	0.236726	1.33679
10_7510001_7530000	10	7510001	7530000	0.219638	1.15509
10_7520001_7540000	10	7520001	7540000	0.261031	1.04916
10_7530001_7550000	10	7530001	7550000	0.316673	1.06641
10_7540001_7560000	10	7540001	7560000	0.253661	1.33545
10_7550001_7570000	10	7550001	7570000	0.243494	1.47169
10_7560001_7580000	10	7560001	7580000	0.202983	1.51407
10_8090001_8110000	10	8090001	8110000	0.197447	1.34809
10_8330001_8350000	10	8330001	8350000	0.238886	1.40228
10_11750001_11770000	10	11750001	11770000	0.18759	1.47362
10_16450001_16470000	10	16450001	16470000	0.262689	1.15736
10_19030001_19050000	10	19030001	19050000	0.274306	0.929426
10_19220001_19240000	10	19220001	19240000	0.289685	0.978619
10_19280001_19300000	10	19280001	19300000	0.335876	1.23514
10_19290001_19310000	10	19290001	19310000	0.239448	1.19163
10_19600001_19620000	10	19600001	19620000	0.216773	1.29053
10_26070001_26090000	10	26070001	26090000	0.25959	1.54077
10_26080001_26100000	10	26080001	26100000	0.257409	1.38595
10_30240001_30260000	10	30240001	30260000	0.210408	1.24463
10_31910001_31930000	10	31910001	31930000	0.234666	1.14518
10_31930001_31950000	10	31930001	31950000	0.263328	1.21942
10_31940001_31960000	10	31940001	31960000	0.290721	1.59694
10_31950001_31970000	10	31950001	31970000	0.277557	1.41993
10_31960001_31980000	10	31960001	31980000	0.240286	1.39934
10_36890001_36910000	10	36890001	36910000	0.283545	0.96037
10_37180001_37200000	10	37180001	37200000	0.262431	1.46887
10_37190001_37210000	10	37190001	37210000	0.263709	1.77951
10_37200001_37220000	10	37200001	37220000	0.224721	1.40283
10_37320001_37340000	10	37320001	37340000	0.241681	1.01601
10_37360001_37380000	10	37360001	37380000	0.208743	1.39064
10_37370001_37390000	10	37370001	37390000	0.292638	1.65455
10_37380001_37400000	10	37380001	37400000	0.28309	1.58007
10_37420001_37440000	10	37420001	37440000	0.225461	1.37727
10_37430001_37450000	10	37430001	37450000	0.244211	1.49832
10_37460001_37480000	10	37460001	37480000	0.220608	1.48274
10_37470001_37490000	10	37470001	37490000	0.217027	1.51727
10_37500001_37520000	10	37500001	37520000	0.196428	1.3897
10_37510001_37530000	10	37510001	37530000	0.194173	1.40424
10_37540001_37560000	10	37540001	37560000	0.22971	1.65516
10_37550001_37570000	10	37550001	37570000	0.24662	1.71137
10_37560001_37580000	10	37560001	37580000	0.237654	2.0673
10_37570001_37590000	10	37570001	37590000	0.233208	1.86759
10_37580001_37600000	10	37580001	37600000	0.261728	1.54799
10_37590001_37610000	10	37590001	37610000	0.27475	1.82464
10_37600001_37620000	10	37600001	37620000	0.262853	1.9006
10_37610001_37630000	10	37610001	37630000	0.213962	1.58189
10_37620001_37640000	10	37620001	37640000	0.241269	1.67201
10_37630001_37650000	10	37630001	37650000	0.312424	2.04509
10_37640001_37660000	10	37640001	37660000	0.299607	2.14066
10_37650001_37670000	10	37650001	37670000	0.270016	1.95104
10_37660001_37680000	10	37660001	37680000	0.240666	1.62115
10_37740001_37760000	10	37740001	37760000	0.365304	0.672862
10_37750001_37770000	10	37750001	37770000	0.269639	1.51216
10_37760001_37780000	10	37760001	37780000	0.215142	1.42809
10_37780001_37800000	10	37780001	37800000	0.209711	1.59891
10_37790001_37810000	10	37790001	37810000	0.270937	1.70077
10_37800001_37820000	10	37800001	37820000	0.325617	1.55884
10_37810001_37830000	10	37810001	37830000	0.325808	1.50467
10_37820001_37840000	10	37820001	37840000	0.294101	1.74758
10_37830001_37850000	10	37830001	37850000	0.295262	2.06492
10_37840001_37860000	10	37840001	37860000	0.282843	2.18703
10_37850001_37870000	10	37850001	37870000	0.28737	2.27032
10_37860001_37880000	10	37860001	37880000	0.302824	2.27674
10_37870001_37890000	10	37870001	37890000	0.287174	2.2326
10_37880001_37900000	10	37880001	37900000	0.28032	2.0583
10_37890001_37910000	10	37890001	37910000	0.284046	2.15167
10_37900001_37920000	10	37900001	37920000	0.277125	1.94877
10_37910001_37930000	10	37910001	37930000	0.27091	1.66197
10_37920001_37940000	10	37920001	37940000	0.23277	1.34113
10_40270001_40290000	10	40270001	40290000	0.225628	1.3758
10_40280001_40300000	10	40280001	40300000	0.22727	1.44797
10_40330001_40350000	10	40330001	40350000	0.247967	1.01922
10_41810001_41830000	10	41810001	41830000	0.262205	1.00077
10_41840001_41860000	10	41840001	41860000	0.290864	0.936292
10_41860001_41880000	10	41860001	41880000	0.313817	0.794768
10_43980001_44000000	10	43980001	44000000	0.215666	1.33347
10_44080001_44100000	10	44080001	44100000	0.250872	1.18311
10_44090001_44110000	10	44090001	44110000	0.312328	1.33716
10_44960001_44980000	10	44960001	44980000	0.349897	0.924033
10_46390001_46410000	10	46390001	46410000	0.229672	1.7276
10_52860001_52880000	10	52860001	52880000	0.287838	0.935388
10_52870001_52890000	10	52870001	52890000	0.297315	1.04624
10_54520001_54540000	10	54520001	54540000	0.194342	1.39652
10_59840001_59860000	10	59840001	59860000	0.210282	1.29813
10_64820001_64840000	10	64820001	64840000	0.240141	1.08346
10_67160001_67180000	10	67160001	67180000	0.227095	1.28065
10_67270001_67290000	10	67270001	67290000	0.26675	1.00505
10_75210001_75230000	10	75210001	75230000	0.260633	1.03085
10_75220001_75240000	10	75220001	75240000	0.28042	1.5822
10_81490001_81510000	10	81490001	81510000	0.225385	1.25261
10_81680001_81700000	10	81680001	81700000	0.241358	1.34025
10_86340001_86360000	10	86340001	86360000	0.217585	1.19743
11_250001_270000	11	250001	270000	0.238355	1.25398
11_260001_280000	11	260001	280000	0.281291	1.82252
11_270001_290000	11	270001	290000	0.291077	1.70741
11_280001_300000	11	280001	300000	0.236961	1.44765
11_310001_330000	11	310001	330000	0.323304	1.49145
11_320001_340000	11	320001	340000	0.325781	1.46484
11_10770001_10790000	11	10770001	10790000	0.205929	1.38103
11_10780001_10800000	11	10780001	10800000	0.272172	1.60746
11_10800001_10820000	11	10800001	10820000	0.30131	0.941957
11_10830001_10850000	11	10830001	10850000	0.258142	1.05302
11_10840001_10860000	11	10840001	10860000	0.273734	1.33465
11_10850001_10870000	11	10850001	10870000	0.270765	1.67917
11_18930001_18950000	11	18930001	18950000	0.265846	1.17042
11_18940001_18960000	11	18940001	18960000	0.263546	1.19554
11_22350001_22370000	11	22350001	22370000	0.228285	1.39405
11_22540001_22560000	11	22540001	22560000	0.242562	1.3023
11_24740001_24760000	11	24740001	24760000	0.281784	1.04195
11_24750001_24770000	11	24750001	24770000	0.266572	0.987243
11_25890001_25910000	11	25890001	25910000	0.214996	1.27913
11_27020001_27040000	11	27020001	27040000	0.249284	1.55286
11_27390001_27410000	11	27390001	27410000	0.205422	1.42862
11_27480001_27500000	11	27480001	27500000	0.216261	1.47214
11_27490001_27510000	11	27490001	27510000	0.247104	1.40599
11_27500001_27520000	11	27500001	27520000	0.227638	1.20611
11_28960001_28980000	11	28960001	28980000	0.249394	1.03472
11_34160001_34180000	11	34160001	34180000	0.23598	1.32824
11_34170001_34190000	11	34170001	34190000	0.244221	1.59191
11_38320001_38340000	11	38320001	38340000	0.220968	1.18304
11_40320001_40340000	11	40320001	40340000	0.234026	1.36067
11_40330001_40350000	11	40330001	40350000	0.248367	1.13047
11_40340001_40360000	11	40340001	40360000	0.231	1.20338
11_40350001_40370000	11	40350001	40370000	0.266434	1.41261
11_41210001_41230000	11	41210001	41230000	0.19925	1.59739
11_41220001_41240000	11	41220001	41240000	0.19731	1.90866
11_41700001_41720000	11	41700001	41720000	0.260317	1.81362
11_41710001_41730000	11	41710001	41730000	0.312561	1.37743
11_45400001_45420000	11	45400001	45420000	0.340648	1.83913
11_45410001_45430000	11	45410001	45430000	0.291841	1.7537
11_45640001_45660000	11	45640001	45660000	0.246423	1.10574
11_45650001_45670000	11	45650001	45670000	0.256566	1.40725
11_45850001_45870000	11	45850001	45870000	0.249263	1.03193
11_45860001_45880000	11	45860001	45880000	0.245019	1.12357
11_45920001_45940000	11	45920001	45940000	0.25161	1.2177
11_52860001_52880000	11	52860001	52880000	0.310302	0.982302
11_59620001_59640000	11	59620001	59640000	0.24209	1.12922
11_59740001_59760000	11	59740001	59760000	0.201847	1.67269
12_5080001_5100000	12	5080001	5100000	0.240698	1.27138
12_5090001_5110000	12	5090001	5110000	0.246167	1.03577
12_26270001_26290000	12	26270001	26290000	0.306597	1.33043
12_26280001_26300000	12	26280001	26300000	0.310418	1.63849
12_26290001_26310000	12	26290001	26310000	0.241901	1.23948
12_27730001_27750000	12	27730001	27750000	0.239075	1.09522
12_27740001_27760000	12	27740001	27760000	0.299243	1.14258
12_39160001_39180000	12	39160001	39180000	0.226688	1.43123
12_39170001_39190000	12	39170001	39190000	0.225005	1.25277
12_39200001_39220000	12	39200001	39220000	0.250312	1.40885
12_39210001_39230000	12	39210001	39230000	0.196851	1.369
12_39220001_39240000	12	39220001	39240000	0.21357	1.30215
12_39230001_39250000	12	39230001	39250000	0.265291	1.39291
12_42470001_42490000	12	42470001	42490000	0.305981	0.899176
12_43170001_43190000	12	43170001	43190000	0.275685	1.15963
12_43220001_43240000	12	43220001	43240000	0.257739	1.20043
12_43230001_43250000	12	43230001	43250000	0.233063	1.09069
12_48130001_48150000	12	48130001	48150000	0.196286	1.3646
12_52930001_52950000	12	52930001	52950000	0.214683	1.26298
12_52940001_52960000	12	52940001	52960000	0.2874	1.59377
12_52950001_52970000	12	52950001	52970000	0.28145	1.6126
12_53140001_53160000	12	53140001	53160000	0.229565	1.15586
12_53150001_53170000	12	53150001	53170000	0.269768	1.36785
12_53160001_53180000	12	53160001	53180000	0.23621	1.16363
12_55710001_55730000	12	55710001	55730000	0.201632	1.47639
12_55720001_55740000	12	55720001	55740000	0.207952	1.32226
12_55750001_55770000	12	55750001	55770000	0.227198	1.44941
12_76940001_76960000	12	76940001	76960000	0.218525	1.1734
12_76970001_76990000	12	76970001	76990000	0.235864	1.1168
12_79020001_79040000	12	79020001	79040000	0.193142	1.48654
13_15690001_15710000	13	15690001	15710000	0.232552	1.29541
13_15700001_15720000	13	15700001	15720000	0.252366	1.31803
13_15710001_15730000	13	15710001	15730000	0.291394	1.50969
13_15720001_15740000	13	15720001	15740000	0.25663	1.35965
13_16170001_16190000	13	16170001	16190000	0.241715	1.24336
13_34460001_34480000	13	34460001	34480000	0.224333	1.51346
13_34470001_34490000	13	34470001	34490000	0.216209	1.5003
13_39590001_39610000	13	39590001	39610000	0.277238	0.948977
13_39600001_39620000	13	39600001	39620000	0.320209	0.903328
13_39610001_39630000	13	39610001	39630000	0.33616	0.93052
13_39620001_39640000	13	39620001	39640000	0.35531	1.19743
13_39630001_39650000	13	39630001	39650000	0.314473	1.13986
13_42570001_42590000	13	42570001	42590000	0.25141	1.43196
13_42790001_42810000	13	42790001	42810000	0.221349	1.24176
13_45730001_45750000	13	45730001	45750000	0.253073	1.06917
13_45740001_45760000	13	45740001	45760000	0.282529	0.907271
13_45790001_45810000	13	45790001	45810000	0.248559	1.37668
13_45800001_45820000	13	45800001	45820000	0.276477	1.17872
13_45910001_45930000	13	45910001	45930000	0.274456	0.943862
13_45970001_45990000	13	45970001	45990000	0.241456	1.21919
13_48920001_48940000	13	48920001	48940000	0.300382	1.22487
13_48930001_48950000	13	48930001	48950000	0.417315	1.64698
13_48940001_48960000	13	48940001	48960000	0.330753	1.19249
13_49050001_49070000	13	49050001	49070000	0.245419	1.56744
13_49320001_49340000	13	49320001	49340000	0.24453	1.84277
13_49330001_49350000	13	49330001	49350000	0.229513	1.95646
13_49340001_49360000	13	49340001	49360000	0.234989	1.96924
13_49350001_49370000	13	49350001	49370000	0.213367	1.64102
13_49510001_49530000	13	49510001	49530000	0.229853	1.4128
13_49610001_49630000	13	49610001	49630000	0.260313	1.54118
13_49620001_49640000	13	49620001	49640000	0.26711	1.58329
13_49630001_49650000	13	49630001	49650000	0.226725	1.62264
13_49640001_49660000	13	49640001	49660000	0.208575	1.5993
13_49760001_49780000	13	49760001	49780000	0.2761	1.29553
13_49770001_49790000	13	49770001	49790000	0.364441	1.48539
13_49780001_49800000	13	49780001	49800000	0.382349	1.24823
13_49820001_49840000	13	49820001	49840000	0.232248	1.25657
13_49830001_49850000	13	49830001	49850000	0.206256	1.40877
13_49840001_49860000	13	49840001	49860000	0.305608	1.33494
13_49850001_49870000	13	49850001	49870000	0.336672	1.30522
13_50310001_50330000	13	50310001	50330000	0.267322	1.81518
13_50320001_50340000	13	50320001	50340000	0.315474	2.08322
13_50330001_50350000	13	50330001	50350000	0.261765	2.16733
13_50340001_50360000	13	50340001	50360000	0.198403	1.87079
13_50350001_50370000	13	50350001	50370000	0.264381	1.95881
13_50360001_50380000	13	50360001	50380000	0.213341	1.87475
13_50370001_50390000	13	50370001	50390000	0.176475	1.93427
13_50380001_50400000	13	50380001	50400000	0.273641	2.34968
13_50390001_50410000	13	50390001	50410000	0.399223	2.75897
13_50400001_50420000	13	50400001	50420000	0.475892	3.44582
13_50410001_50430000	13	50410001	50430000	0.443093	3.5632
13_50440001_50460000	13	50440001	50460000	0.326409	2.40062
13_50450001_50470000	13	50450001	50470000	0.284448	1.62178
13_50460001_50480000	13	50460001	50480000	0.28867	1.51506
13_50470001_50490000	13	50470001	50490000	0.263079	1.29474
13_50480001_50500000	13	50480001	50500000	0.353998	1.44045
13_50490001_50510000	13	50490001	50510000	0.526936	1.79497
13_50500001_50520000	13	50500001	50520000	0.474762	2.1259
13_50510001_50530000	13	50510001	50530000	0.437771	1.97363
13_50520001_50540000	13	50520001	50540000	0.286204	1.49834
13_50530001_50550000	13	50530001	50550000	0.203129	2.03343
13_50540001_50560000	13	50540001	50560000	0.199397	2.40797
13_50550001_50570000	13	50550001	50570000	0.248372	2.51353
13_50560001_50580000	13	50560001	50580000	0.317733	2.39755
13_50570001_50590000	13	50570001	50590000	0.317391	2.15247
13_50580001_50600000	13	50580001	50600000	0.316762	2.28844
13_50590001_50610000	13	50590001	50610000	0.310449	2.32422
13_50600001_50620000	13	50600001	50620000	0.298748	2.44757
13_50610001_50630000	13	50610001	50630000	0.306296	2.57121
13_50620001_50640000	13	50620001	50640000	0.33039	2.36125
13_50630001_50650000	13	50630001	50650000	0.261136	1.73884
13_53590001_53610000	13	53590001	53610000	0.197037	1.4082
13_53600001_53620000	13	53600001	53620000	0.23077	1.75721
13_53610001_53630000	13	53610001	53630000	0.240854	1.77989
13_53620001_53640000	13	53620001	53640000	0.199114	1.45887
13_59440001_59460000	13	59440001	59460000	0.249672	1.45756
13_59450001_59470000	13	59450001	59470000	0.234019	1.65175
13_63380001_63400000	13	63380001	63400000	0.223535	1.2334
13_63510001_63530000	13	63510001	63530000	0.231294	1.13827
13_77380001_77400000	13	77380001	77400000	0.212175	1.24556
13_77390001_77410000	13	77390001	77410000	0.242115	1.66977
13_77400001_77420000	13	77400001	77420000	0.175899	2.10561
13_77420001_77440000	13	77420001	77440000	0.20322	1.35848
14_7770001_7790000	14	7770001	7790000	0.203055	1.46046
14_7780001_7800000	14	7780001	7800000	0.199508	1.34619
14_10030001_10050000	14	10030001	10050000	0.24785	1.03526
14_11410001_11430000	14	11410001	11430000	0.240214	1.32346
14_15770001_15790000	14	15770001	15790000	0.265161	1.25738
14_16280001_16300000	14	16280001	16300000	0.245752	1.00977
14_22820001_22840000	14	22820001	22840000	0.225	1.62649
14_22830001_22850000	14	22830001	22850000	0.217782	1.62412
14_24870001_24890000	14	24870001	24890000	0.222952	1.24551
14_47050001_47070000	14	47050001	47070000	0.204885	1.49644
14_47060001_47080000	14	47060001	47080000	0.202307	1.43451
14_48380001_48400000	14	48380001	48400000	0.215204	2.11258
14_48390001_48410000	14	48390001	48410000	0.294054	2.66785
14_48520001_48540000	14	48520001	48540000	0.248119	1.08035
14_48530001_48550000	14	48530001	48550000	0.222389	1.24766
14_48640001_48660000	14	48640001	48660000	0.287231	1.11684
14_48650001_48670000	14	48650001	48670000	0.318009	1.31346
14_49510001_49530000	14	49510001	49530000	0.190095	1.88575
14_54980001_55000000	14	54980001	55000000	0.216591	1.55978
15_1160001_1180000	15	1160001	1180000	0.242594	1.6315
15_1170001_1190000	15	1170001	1190000	0.206468	1.46813
15_1350001_1370000	15	1350001	1370000	0.272515	1.35785
15_1360001_1380000	15	1360001	1380000	0.261906	1.23435
15_10890001_10910000	15	10890001	10910000	0.259523	1.08698
15_11250001_11270000	15	11250001	11270000	0.260258	1.50238
15_11260001_11280000	15	11260001	11280000	0.225482	1.27071
15_13340001_13360000	15	13340001	13360000	0.273752	0.925751
15_18560001_18580000	15	18560001	18580000	0.258834	1.25587
15_21900001_21920000	15	21900001	21920000	0.241836	1.60402
15_21910001_21930000	15	21910001	21930000	0.202359	1.55028
15_21930001_21950000	15	21930001	21950000	0.294318	1.27494
15_21940001_21960000	15	21940001	21960000	0.335294	1.42293
15_21950001_21970000	15	21950001	21970000	0.391445	1.12108
15_21960001_21980000	15	21960001	21980000	0.381637	1.15579
15_21970001_21990000	15	21970001	21990000	0.258586	1.51709
15_21980001_22000000	15	21980001	22000000	0.242631	1.55884
15_21990001_22010000	15	21990001	22010000	0.217691	1.25604
15_35440001_35460000	15	35440001	35460000	0.297491	1.21553
15_35450001_35470000	15	35450001	35470000	0.334851	1.3858
15_37290001_37310000	15	37290001	37310000	0.286189	1.48265
15_37300001_37320000	15	37300001	37320000	0.378486	2.06028
15_37310001_37330000	15	37310001	37330000	0.319278	1.70182
15_37320001_37340000	15	37320001	37340000	0.270855	1.54632
15_37330001_37350000	15	37330001	37350000	0.254174	1.7354
15_37340001_37360000	15	37340001	37360000	0.201192	1.37015
15_37380001_37400000	15	37380001	37400000	0.261198	1.64398
15_37490001_37510000	15	37490001	37510000	0.213258	1.22044
15_46160001_46180000	15	46160001	46180000	0.264691	1.15008
15_46170001_46190000	15	46170001	46190000	0.249548	1.1266
15_47640001_47660000	15	47640001	47660000	0.238177	1.57163
15_47650001_47670000	15	47650001	47670000	0.244185	1.44195
15_47880001_47900000	15	47880001	47900000	0.222146	1.18829
15_48380001_48400000	15	48380001	48400000	0.234613	1.09977
15_48390001_48410000	15	48390001	48410000	0.250582	1.20276
15_60840001_60860000	15	60840001	60860000	0.252841	0.965232
15_60850001_60870000	15	60850001	60870000	0.269455	1.27318
15_62040001_62060000	15	62040001	62060000	0.19614	1.37335
15_63930001_63950000	15	63930001	63950000	0.252927	1.96964
15_63940001_63960000	15	63940001	63960000	0.261115	1.60408
15_63950001_63970000	15	63950001	63970000	0.20042	1.44518
15_65560001_65580000	15	65560001	65580000	0.258936	1.51072
15_65570001_65590000	15	65570001	65590000	0.257354	1.44985
15_75390001_75410000	15	75390001	75410000	0.261385	1.11169
15_75400001_75420000	15	75400001	75420000	0.262841	1.61408
15_75410001_75430000	15	75410001	75430000	0.234509	1.46904
15_75420001_75440000	15	75420001	75440000	0.284939	1.69968
15_75430001_75450000	15	75430001	75450000	0.208889	1.54663
15_77240001_77260000	15	77240001	77260000	0.226808	1.16033
15_78070001_78090000	15	78070001	78090000	0.277466	0.861962
15_79760001_79780000	15	79760001	79780000	0.229386	1.35039
15_80620001_80640000	15	80620001	80640000	0.296725	1.37575
15_80630001_80650000	15	80630001	80650000	0.349638	1.52771
15_80640001_80660000	15	80640001	80660000	0.299241	1.16017
15_80660001_80680000	15	80660001	80680000	0.32701	1.06621
15_80670001_80690000	15	80670001	80690000	0.304192	1.07972
16_12020001_12040000	16	12020001	12040000	0.248035	1.15416
16_18850001_18870000	16	18850001	18870000	0.224425	1.34797
16_31330001_31350000	16	31330001	31350000	0.297424	0.813489
16_31830001_31850000	16	31830001	31850000	0.213903	1.24814
16_33290001_33310000	16	33290001	33310000	0.237159	1.07716
16_33350001_33370000	16	33350001	33370000	0.238497	1.08278
16_33640001_33660000	16	33640001	33660000	0.245134	1.01384
16_33650001_33670000	16	33650001	33670000	0.361104	0.711787
16_33670001_33690000	16	33670001	33690000	0.360159	0.693503
16_33850001_33870000	16	33850001	33870000	0.253229	1.42503
16_38550001_38570000	16	38550001	38570000	0.249142	1.11406
16_41530001_41550000	16	41530001	41550000	0.253882	1.3833
16_41540001_41560000	16	41540001	41560000	0.229967	1.18305
16_42350001_42370000	16	42350001	42370000	0.261575	1.41016
16_43300001_43320000	16	43300001	43320000	0.216142	1.28492
16_45240001_45260000	16	45240001	45260000	0.237387	1.21611
16_49070001_49090000	16	49070001	49090000	0.226804	1.41204
16_49080001_49100000	16	49080001	49100000	0.256039	1.15074
16_68020001_68040000	16	68020001	68040000	0.261937	1.30375
16_70490001_70510000	16	70490001	70510000	0.190573	1.43864
16_70500001_70520000	16	70500001	70520000	0.224337	1.62717
17_3850001_3870000	17	3850001	3870000	0.198406	1.36289
17_3860001_3880000	17	3860001	3880000	0.215922	1.37477
17_12190001_12210000	17	12190001	12210000	0.21918	1.23467
17_29330001_29350000	17	29330001	29350000	0.256445	1.5854
17_29340001_29360000	17	29340001	29360000	0.309261	1.83478
17_29350001_29370000	17	29350001	29370000	0.2171	1.19617
17_30960001_30980000	17	30960001	30980000	0.241039	1.06917
17_33060001_33080000	17	33060001	33080000	0.270017	0.952008
17_33070001_33090000	17	33070001	33090000	0.369978	1.01867
17_33080001_33100000	17	33080001	33100000	0.356569	0.883004
17_33090001_33110000	17	33090001	33110000	0.321582	0.900905
17_33100001_33120000	17	33100001	33120000	0.314625	1.35853
17_33110001_33130000	17	33110001	33130000	0.218262	1.42814
17_34690001_34710000	17	34690001	34710000	0.237831	1.23506
17_45520001_45540000	17	45520001	45540000	0.270534	1.0613
17_50840001_50860000	17	50840001	50860000	0.287675	1.93092
17_50850001_50870000	17	50850001	50870000	0.263836	1.5856
17_52400001_52420000	17	52400001	52420000	0.254256	1.29108
17_52410001_52430000	17	52410001	52430000	0.263417	1.41576
17_52420001_52440000	17	52420001	52440000	0.254028	1.57267
17_52430001_52450000	17	52430001	52450000	0.230632	1.53246
17_52440001_52460000	17	52440001	52460000	0.21765	1.40516
17_52510001_52530000	17	52510001	52530000	0.218143	1.5847
17_52520001_52540000	17	52520001	52540000	0.194458	1.55452
17_52550001_52570000	17	52550001	52570000	0.216586	1.21324
17_52810001_52830000	17	52810001	52830000	0.278522	0.954153
17_59450001_59470000	17	59450001	59470000	0.254421	1.64548
17_59460001_59480000	17	59460001	59480000	0.303854	2.32413
17_59470001_59490000	17	59470001	59490000	0.283543	2.06503
17_59480001_59500000	17	59480001	59500000	0.204232	1.97808
17_59490001_59510000	17	59490001	59510000	0.182433	1.81883
17_59500001_59520000	17	59500001	59520000	0.206853	1.44467
17_61930001_61950000	17	61930001	61950000	0.211259	1.29674
17_61940001_61960000	17	61940001	61960000	0.267482	1.50366
17_64980001_65000000	17	64980001	65000000	0.279978	0.878962
17_65050001_65070000	17	65050001	65070000	0.285294	0.849742
18_23050001_23070000	18	23050001	23070000	0.234682	1.24128
18_23060001_23080000	18	23060001	23080000	0.264972	1.2385
18_23070001_23090000	18	23070001	23090000	0.209259	1.38183
18_23670001_23690000	18	23670001	23690000	0.250004	1.00043
18_23700001_23720000	18	23700001	23720000	0.254167	1.20449
18_23710001_23730000	18	23710001	23730000	0.232549	1.26969
18_23750001_23770000	18	23750001	23770000	0.228592	1.08931
18_23780001_23800000	18	23780001	23800000	0.211384	1.47223
18_24020001_24040000	18	24020001	24040000	0.268159	1.15058
18_24030001_24050000	18	24030001	24050000	0.293067	1.34508
18_29480001_29500000	18	29480001	29500000	0.198493	1.34836
18_29490001_29510000	18	29490001	29510000	0.231582	1.49904
18_29500001_29520000	18	29500001	29520000	0.229371	1.245
18_32200001_32220000	18	32200001	32220000	0.290664	1.43831
18_32210001_32230000	18	32210001	32230000	0.256372	1.93922
18_32220001_32240000	18	32220001	32240000	0.233052	2.01776
18_32230001_32250000	18	32230001	32250000	0.291311	1.24248
18_32240001_32260000	18	32240001	32260000	0.270229	0.968633
18_32270001_32290000	18	32270001	32290000	0.245123	1.16373
18_32280001_32300000	18	32280001	32300000	0.236586	1.29551
18_32300001_32320000	18	32300001	32320000	0.243513	1.17566
18_32310001_32330000	18	32310001	32330000	0.266852	1.18466
18_32320001_32340000	18	32320001	32340000	0.214744	1.26806
18_32340001_32360000	18	32340001	32360000	0.231277	1.18246
18_32360001_32380000	18	32360001	32380000	0.209302	1.95232
18_32370001_32390000	18	32370001	32390000	0.264641	2.28917
18_32380001_32400000	18	32380001	32400000	0.295405	1.93994
18_32390001_32410000	18	32390001	32410000	0.316195	1.53129
18_32480001_32500000	18	32480001	32500000	0.249044	1.7262
18_32490001_32510000	18	32490001	32510000	0.3144	1.05102
18_32620001_32640000	18	32620001	32640000	0.223239	1.30959
18_40000001_40020000	18	40000001	40020000	0.225247	1.1207
18_45200001_45220000	18	45200001	45220000	0.257948	1.05815
18_45270001_45290000	18	45270001	45290000	0.256394	1.09971
18_45280001_45300000	18	45280001	45300000	0.256073	1.02104
18_45510001_45530000	18	45510001	45530000	0.263285	1.23053
18_45520001_45540000	18	45520001	45540000	0.237277	2.10202
18_45530001_45550000	18	45530001	45550000	0.26084	1.8426
18_45540001_45560000	18	45540001	45560000	0.268031	1.58463
18_45550001_45570000	18	45550001	45570000	0.214026	1.3855
18_50840001_50860000	18	50840001	50860000	0.223956	1.28136
18_66020001_66040000	18	66020001	66040000	0.24732	1.27546
18_66030001_66050000	18	66030001	66050000	0.267279	1.30036
18_66040001_66060000	18	66040001	66060000	0.241083	1.3924
18_66050001_66070000	18	66050001	66070000	0.240127	1.6492
18_66060001_66080000	18	66060001	66080000	0.242683	1.77252
18_66070001_66090000	18	66070001	66090000	0.23403	1.53891
18_66080001_66100000	18	66080001	66100000	0.236106	1.25424
18_66150001_66170000	18	66150001	66170000	0.307762	1.80613
18_66160001_66180000	18	66160001	66180000	0.355533	2.09043
18_66170001_66190000	18	66170001	66190000	0.312201	2.04136
18_66180001_66200000	18	66180001	66200000	0.211697	1.40394
18_66590001_66610000	18	66590001	66610000	0.249027	1.04845
19_16250001_16270000	19	16250001	16270000	0.220487	1.31845
19_22060001_22080000	19	22060001	22080000	0.235912	1.49465
19_22070001_22090000	19	22070001	22090000	0.219591	1.47774
19_22530001_22550000	19	22530001	22550000	0.207812	1.35258
19_22540001_22560000	19	22540001	22560000	0.225683	1.14375
19_28970001_28990000	19	28970001	28990000	0.242275	1.21085
19_33030001_33050000	19	33030001	33050000	0.242774	1.26394
19_37620001_37640000	19	37620001	37640000	0.196558	1.37034
19_37660001_37680000	19	37660001	37680000	0.225227	1.29127
19_37670001_37690000	19	37670001	37690000	0.210721	1.5449
19_38720001_38740000	19	38720001	38740000	0.217841	1.20496
19_40100001_40120000	19	40100001	40120000	0.281749	1.19822
19_40110001_40130000	19	40110001	40130000	0.270134	1.32627
19_40180001_40200000	19	40180001	40200000	0.231592	1.4411
19_42990001_43010000	19	42990001	43010000	0.287398	1.02712
19_43000001_43020000	19	43000001	43020000	0.24559	1.059
19_43240001_43260000	19	43240001	43260000	0.175668	1.99428
19_46070001_46090000	19	46070001	46090000	0.228115	1.09235
19_50260001_50280000	19	50260001	50280000	0.294716	1.4389
19_52830001_52850000	19	52830001	52850000	0.258039	0.969772
19_52840001_52860000	19	52840001	52860000	0.282894	1.34849
19_52850001_52870000	19	52850001	52870000	0.23464	1.91515
19_52860001_52880000	19	52860001	52880000	0.21323	1.39739
19_59670001_59690000	19	59670001	59690000	0.227287	1.09549
19_59680001_59700000	19	59680001	59700000	0.24054	1.56431
19_59690001_59710000	19	59690001	59710000	0.225399	1.70359
1_11440001_11460000	1	11440001	11460000	0.22617	1.15842
1_17810001_17830000	1	17810001	17830000	0.232765	1.08455
1_21400001_21420000	1	21400001	21420000	0.236474	1.15701
1_21440001_21460000	1	21440001	21460000	0.223584	1.52013
1_25390001_25410000	1	25390001	25410000	0.261781	1.38255
1_25400001_25420000	1	25400001	25420000	0.236428	1.06744
1_25490001_25510000	1	25490001	25510000	0.258423	1.15466
1_26520001_26540000	1	26520001	26540000	0.19754	1.4015
1_34390001_34410000	1	34390001	34410000	0.275987	1.15273
1_34400001_34420000	1	34400001	34420000	0.256828	1.20517
1_35090001_35110000	1	35090001	35110000	0.274844	1.43458
1_36580001_36600000	1	36580001	36600000	0.215568	1.41152
1_36590001_36610000	1	36590001	36610000	0.192941	1.42224
1_40150001_40170000	1	40150001	40170000	0.238655	1.04644
1_54460001_54480000	1	54460001	54480000	0.477221	0.774185
1_65860001_65880000	1	65860001	65880000	0.212951	1.22279
1_65870001_65890000	1	65870001	65890000	0.235636	1.31506
1_67280001_67300000	1	67280001	67300000	0.253641	1.02745
1_68740001_68760000	1	68740001	68760000	0.275757	1.2746
1_71860001_71880000	1	71860001	71880000	0.243309	1.00448
1_77560001_77580000	1	77560001	77580000	0.259728	1.07232
1_79590001_79610000	1	79590001	79610000	0.25926	1.13843
1_80030001_80050000	1	80030001	80050000	0.26006	1.23991
1_80040001_80060000	1	80040001	80060000	0.330739	1.29582
1_80050001_80070000	1	80050001	80070000	0.313157	1.43475
1_80060001_80080000	1	80060001	80080000	0.288734	1.2575
1_100990001_101010000	1	100990001	101010000	0.244634	1.25817
1_101840001_101860000	1	101840001	101860000	0.31476	1.04622
1_105670001_105690000	1	105670001	105690000	0.201432	1.43924
1_110010001_110030000	1	110010001	110030000	0.284999	1.31079
1_110020001_110040000	1	110020001	110040000	0.283232	2.05772
1_110030001_110050000	1	110030001	110050000	0.232659	1.44538
1_110150001_110170000	1	110150001	110170000	0.250608	1.25899
1_110160001_110180000	1	110160001	110180000	0.225371	1.25995
1_111050001_111070000	1	111050001	111070000	0.201803	1.35353
1_111060001_111080000	1	111060001	111080000	0.311446	1.51376
1_114180001_114200000	1	114180001	114200000	0.224799	1.44279
1_114860001_114880000	1	114860001	114880000	0.225936	1.29504
1_115040001_115060000	1	115040001	115060000	0.30139	1.24863
1_115050001_115070000	1	115050001	115070000	0.30768	1.37911
1_116200001_116220000	1	116200001	116220000	0.24399	1.03175
1_119740001_119760000	1	119740001	119760000	0.294297	1.07192
1_119750001_119770000	1	119750001	119770000	0.284166	1.24244
1_123090001_123110000	1	123090001	123110000	0.327745	1.11569
1_123100001_123120000	1	123100001	123120000	0.357747	1.08877
1_123110001_123130000	1	123110001	123130000	0.330342	1.0322
1_123120001_123140000	1	123120001	123140000	0.301139	1.10551
1_129120001_129140000	1	129120001	129140000	0.257904	1.50667
1_129130001_129150000	1	129130001	129150000	0.238293	1.36917
1_130500001_130520000	1	130500001	130520000	0.25904	1.33406
1_132020001_132040000	1	132020001	132040000	0.232966	1.20225
1_133340001_133360000	1	133340001	133360000	0.24435	1.2734
1_167240001_167260000	1	167240001	167260000	0.214163	1.22149
1_167360001_167380000	1	167360001	167380000	0.259841	1.22825
1_173800001_173820000	1	173800001	173820000	0.256967	0.973323
1_176350001_176370000	1	176350001	176370000	0.282724	1.31383
1_178200001_178220000	1	178200001	178220000	0.24279	1.18962
1_181420001_181440000	1	181420001	181440000	0.237065	1.84968
1_181430001_181450000	1	181430001	181450000	0.215421	1.61844
1_181440001_181460000	1	181440001	181460000	0.220081	1.69734
1_181450001_181470000	1	181450001	181470000	0.200453	1.5489
1_185230001_185250000	1	185230001	185250000	0.243742	1.39025
1_185240001_185260000	1	185240001	185260000	0.315614	0.833974
1_196160001_196180000	1	196160001	196180000	0.23118	1.12155
1_197350001_197370000	1	197350001	197370000	0.251885	1.06047
1_199640001_199660000	1	199640001	199660000	0.25398	1.42966
1_199650001_199670000	1	199650001	199670000	0.347129	1.55934
1_199660001_199680000	1	199660001	199680000	0.333712	1.48298
1_199670001_199690000	1	199670001	199690000	0.288961	1.41485
1_199680001_199700000	1	199680001	199700000	0.239416	1.76637
1_199690001_199710000	1	199690001	199710000	0.229312	1.79668
1_199700001_199720000	1	199700001	199720000	0.21176	1.51861
1_199730001_199750000	1	199730001	199750000	0.231396	1.56667
1_199740001_199760000	1	199740001	199760000	0.300648	1.18919
1_199770001_199790000	1	199770001	199790000	0.210562	1.26169
1_201590001_201610000	1	201590001	201610000	0.217888	1.59003
1_202130001_202150000	1	202130001	202150000	0.330849	1.83481
1_202140001_202160000	1	202140001	202160000	0.298913	1.52477
1_202840001_202860000	1	202840001	202860000	0.250218	1.22587
1_202950001_202970000	1	202950001	202970000	0.237038	1.33499
1_202960001_202980000	1	202960001	202980000	0.212656	1.5552
1_203460001_203480000	1	203460001	203480000	0.250109	0.971033
1_221830001_221850000	1	221830001	221850000	0.245953	1.1561
1_221840001_221860000	1	221840001	221860000	0.265052	1.19687
1_227040001_227060000	1	227040001	227060000	0.222326	1.32547
1_252160001_252180000	1	252160001	252180000	0.242573	1.27077
1_256070001_256090000	1	256070001	256090000	0.188239	1.53383
1_259810001_259830000	1	259810001	259830000	0.241614	1.14401
1_264050001_264070000	1	264050001	264070000	0.305667	1.19209
1_266760001_266780000	1	266760001	266780000	0.214416	1.24401
1_267050001_267070000	1	267050001	267070000	0.214483	1.25582
1_272580001_272600000	1	272580001	272600000	0.233655	1.15534
1_275330001_275350000	1	275330001	275350000	0.254363	0.966996
20_10850001_10870000	20	10850001	10870000	0.227822	1.1624
20_10860001_10880000	20	10860001	10880000	0.252747	1.2389
20_10870001_10890000	20	10870001	10890000	0.226351	1.15157
20_10890001_10910000	20	10890001	10910000	0.336258	2.04831
20_10900001_10920000	20	10900001	10920000	0.315299	2.12901
20_11420001_11440000	20	11420001	11440000	0.232932	1.30374
20_15030001_15050000	20	15030001	15050000	0.273886	1.33507
20_15040001_15060000	20	15040001	15060000	0.326636	1.88297
20_15050001_15070000	20	15050001	15070000	0.286254	2.18472
20_15060001_15080000	20	15060001	15080000	0.210786	1.89237
20_15070001_15090000	20	15070001	15090000	0.218404	1.85841
20_15080001_15100000	20	15080001	15100000	0.256041	2.09087
20_15090001_15110000	20	15090001	15110000	0.249678	2.22832
20_15100001_15120000	20	15100001	15120000	0.204027	2.03527
20_15110001_15130000	20	15110001	15130000	0.194382	2.19064
20_15120001_15140000	20	15120001	15140000	0.233342	2.1401
20_15130001_15150000	20	15130001	15150000	0.267678	2.01897
20_15140001_15160000	20	15140001	15160000	0.210152	2.0397
20_15150001_15170000	20	15150001	15170000	0.184658	2.07646
20_15160001_15180000	20	15160001	15180000	0.235739	2.16708
20_15170001_15190000	20	15170001	15190000	0.231587	1.96561
20_15180001_15200000	20	15180001	15200000	0.257794	2.30087
20_15190001_15210000	20	15190001	15210000	0.275191	2.61057
20_15200001_15220000	20	15200001	15220000	0.26303	1.21153
20_15220001_15240000	20	15220001	15240000	0.265973	1.20919
20_15230001_15250000	20	15230001	15250000	0.357144	1.25044
20_15240001_15260000	20	15240001	15260000	0.356024	1.27536
20_15250001_15270000	20	15250001	15270000	0.280548	1.38608
20_17530001_17550000	20	17530001	17550000	0.241218	1.20516
20_20270001_20290000	20	20270001	20290000	0.201322	1.57361
20_27180001_27200000	20	27180001	27200000	0.156313	2.09604
20_48530001_48550000	20	48530001	48550000	0.254219	1.23381
20_49280001_49300000	20	49280001	49300000	0.213323	1.80504
20_49290001_49310000	20	49290001	49310000	0.221671	1.47895
20_50230001_50250000	20	50230001	50250000	0.2159	1.2827
20_50240001_50260000	20	50240001	50260000	0.230839	1.45286
20_50250001_50270000	20	50250001	50270000	0.217822	1.38713
20_50420001_50440000	20	50420001	50440000	0.335908	0.811478
20_50430001_50450000	20	50430001	50450000	0.32206	0.939118
20_50980001_51000000	20	50980001	51000000	0.259861	1.88732
20_50990001_51010000	20	50990001	51010000	0.305379	1.90422
20_51000001_51020000	20	51000001	51020000	0.247463	1.78048
20_51040001_51060000	20	51040001	51060000	0.186743	1.58402
20_51050001_51070000	20	51050001	51070000	0.187411	1.48862
20_51070001_51090000	20	51070001	51090000	0.196563	1.47889
21_40001_60000	21	40001	60000	0.309887	1.4241
21_50001_70000	21	50001	70000	0.311666	1.36435
21_270001_290000	21	270001	290000	0.280562	0.9587
21_320001_340000	21	320001	340000	0.360254	0.982274
21_330001_350000	21	330001	350000	0.431752	1.12745
21_2700001_2720000	21	2700001	2720000	0.202445	1.61782
21_6990001_7010000	21	6990001	7010000	0.210023	1.36377
21_7090001_7110000	21	7090001	7110000	0.210982	1.33602
21_19990001_20010000	21	19990001	20010000	0.219731	1.51012
21_20000001_20020000	21	20000001	20020000	0.215096	1.3357
21_31400001_31420000	21	31400001	31420000	0.228197	1.51836
21_31410001_31430000	21	31410001	31430000	0.212847	1.33974
21_38810001_38830000	21	38810001	38830000	0.261053	1.09746
21_38820001_38840000	21	38820001	38840000	0.2618	1.49617
21_39250001_39270000	21	39250001	39270000	0.314874	1.12162
21_39260001_39280000	21	39260001	39280000	0.31212	1.21031
21_39270001_39290000	21	39270001	39290000	0.245783	1.04795
21_39280001_39300000	21	39280001	39300000	0.252	1.0585
21_41190001_41210000	21	41190001	41210000	0.263584	1.20106
21_41200001_41220000	21	41200001	41220000	0.298704	1.10978
21_41210001_41230000	21	41210001	41230000	0.257334	1.00223
21_41220001_41240000	21	41220001	41240000	0.276761	1.47358
21_42970001_42990000	21	42970001	42990000	0.217715	1.33167
21_43000001_43020000	21	43000001	43020000	0.201643	1.35942
21_46070001_46090000	21	46070001	46090000	0.221413	1.40763
21_46080001_46100000	21	46080001	46100000	0.263522	1.14955
21_46100001_46120000	21	46100001	46120000	0.248159	1.07937
21_46110001_46130000	21	46110001	46130000	0.23697	1.4218
21_48060001_48080000	21	48060001	48080000	0.245887	1.10671
21_48340001_48360000	21	48340001	48360000	0.25039	1.17349
21_49670001_49690000	21	49670001	49690000	0.196683	1.51352
21_49700001_49720000	21	49700001	49720000	0.242346	1.94902
21_49710001_49730000	21	49710001	49730000	0.260972	1.85808
21_49720001_49740000	21	49720001	49740000	0.206527	1.45067
21_49750001_49770000	21	49750001	49770000	0.201099	1.71032
21_49760001_49780000	21	49760001	49780000	0.228922	1.46012
21_49810001_49830000	21	49810001	49830000	0.207842	1.83706
21_49820001_49840000	21	49820001	49840000	0.213316	1.4624
21_49840001_49860000	21	49840001	49860000	0.203903	1.38219
21_49870001_49890000	21	49870001	49890000	0.299398	1.46865
21_49880001_49900000	21	49880001	49900000	0.250605	1.19815
22_430001_450000	22	430001	450000	0.228695	1.08582
22_10580001_10600000	22	10580001	10600000	0.280893	1.09355
22_10590001_10610000	22	10590001	10610000	0.274611	1.30266
22_17750001_17770000	22	17750001	17770000	0.22916	1.51717
22_21190001_21210000	22	21190001	21210000	0.227396	1.21015
22_21200001_21220000	22	21200001	21220000	0.271901	0.983738
22_21440001_21460000	22	21440001	21460000	0.240722	1.18113
22_31540001_31560000	22	31540001	31560000	0.248048	1.31308
22_41120001_41140000	22	41120001	41140000	0.256379	1.02896
22_41290001_41310000	22	41290001	41310000	0.246002	1.12424
23_4450001_4470000	23	4450001	4470000	0.21578	1.1925
23_26340001_26360000	23	26340001	26360000	0.269987	0.945691
23_33430001_33450000	23	33430001	33450000	0.350409	1.04788
23_33440001_33460000	23	33440001	33460000	0.401607	1.16561
23_34000001_34020000	23	34000001	34020000	0.244169	1.05424
23_34010001_34030000	23	34010001	34030000	0.257085	1.21263
23_34020001_34040000	23	34020001	34040000	0.250631	1.15802
23_36380001_36400000	23	36380001	36400000	0.285903	1.1065
23_36390001_36410000	23	36390001	36410000	0.247661	0.981796
23_36480001_36500000	23	36480001	36500000	0.22822	1.22586
23_40540001_40560000	23	40540001	40560000	0.212057	1.21689
23_49220001_49240000	23	49220001	49240000	0.264344	0.928936
23_61100001_61120000	23	61100001	61120000	0.278943	0.880414
24_9700001_9720000	24	9700001	9720000	0.28111	1.83096
24_9710001_9730000	24	9710001	9730000	0.241123	1.64196
24_32700001_32720000	24	32700001	32720000	0.252525	1.52938
24_32710001_32730000	24	32710001	32730000	0.223903	1.58401
24_34630001_34650000	24	34630001	34650000	0.23603	1.10002
24_34710001_34730000	24	34710001	34730000	0.284052	1.17143
24_34720001_34740000	24	34720001	34740000	0.239656	1.43114
24_34780001_34800000	24	34780001	34800000	0.244803	1.49211
24_34790001_34810000	24	34790001	34810000	0.22444	1.78066
24_41630001_41650000	24	41630001	41650000	0.234654	1.05652
24_41640001_41660000	24	41640001	41660000	0.276818	1.2798
24_41650001_41670000	24	41650001	41670000	0.351427	1.47211
24_41720001_41740000	24	41720001	41740000	0.269317	1.30091
24_41730001_41750000	24	41730001	41750000	0.228807	1.35395
24_41740001_41760000	24	41740001	41760000	0.227993	1.50277
24_41750001_41770000	24	41750001	41770000	0.25854	1.61909
24_41760001_41780000	24	41760001	41780000	0.211251	1.45838
24_41790001_41810000	24	41790001	41810000	0.214025	1.67234
24_41800001_41820000	24	41800001	41820000	0.183305	1.77854
24_41810001_41830000	24	41810001	41830000	0.193814	1.54608
24_41820001_41840000	24	41820001	41840000	0.245116	1.40023
24_41830001_41850000	24	41830001	41850000	0.243091	1.46086
24_41840001_41860000	24	41840001	41860000	0.278403	1.30028
24_41930001_41950000	24	41930001	41950000	0.252045	1.13044
24_41940001_41960000	24	41940001	41960000	0.261544	1.16287
24_41980001_42000000	24	41980001	42000000	0.2217	1.32235
25_4090001_4110000	25	4090001	4110000	0.230834	1.30164
25_17540001_17560000	25	17540001	17560000	0.425536	0.922787
25_17550001_17570000	25	17550001	17570000	0.272906	1.19109
25_39010001_39030000	25	39010001	39030000	0.243537	1.47032
26_5130001_5150000	26	5130001	5150000	0.220486	1.22413
26_9790001_9810000	26	9790001	9810000	0.253205	1.31053
26_10260001_10280000	26	10260001	10280000	0.233739	1.43557
26_10270001_10290000	26	10270001	10290000	0.233999	1.28753
26_14300001_14320000	26	14300001	14320000	0.222094	1.65838
26_14310001_14330000	26	14310001	14330000	0.181652	1.60597
26_18720001_18740000	26	18720001	18740000	0.330902	1.24377
26_34660001_34680000	26	34660001	34680000	0.240658	1.38475
26_34670001_34690000	26	34670001	34690000	0.206399	1.3955
26_36210001_36230000	26	36210001	36230000	0.246494	1.04229
2_2930001_2950000	2	2930001	2950000	0.297327	0.946411
2_8810001_8830000	2	8810001	8830000	0.211159	1.42634
2_13840001_13860000	2	13840001	13860000	0.350684	1.45031
2_13850001_13870000	2	13850001	13870000	0.273453	1.65738
2_17450001_17470000	2	17450001	17470000	0.215985	1.5533
2_17460001_17480000	2	17460001	17480000	0.223745	1.62936
2_21690001_21710000	2	21690001	21710000	0.240256	1.35986
2_21700001_21720000	2	21700001	21720000	0.298011	1.88374
2_21710001_21730000	2	21710001	21730000	0.341873	1.93272
2_21720001_21740000	2	21720001	21740000	0.293176	1.52877
2_34140001_34160000	2	34140001	34160000	0.266678	1.22944
2_34150001_34170000	2	34150001	34170000	0.248782	1.04599
2_35170001_35190000	2	35170001	35190000	0.284105	0.902663
2_37280001_37300000	2	37280001	37300000	0.276051	1.28559
2_50710001_50730000	2	50710001	50730000	0.252636	1.057
2_52040001_52060000	2	52040001	52060000	0.288149	1.10322
2_52050001_52070000	2	52050001	52070000	0.288108	0.902373
2_52180001_52200000	2	52180001	52200000	0.210171	1.22816
2_62550001_62570000	2	62550001	62570000	0.317021	1.04685
2_71070001_71090000	2	71070001	71090000	0.321895	0.958004
2_71080001_71100000	2	71080001	71100000	0.263258	1.24365
2_71180001_71200000	2	71180001	71200000	0.245725	1.28167
2_71190001_71210000	2	71190001	71210000	0.274741	1.60384
2_71200001_71220000	2	71200001	71220000	0.256247	1.46013
2_71230001_71250000	2	71230001	71250000	0.207294	1.24783
2_72090001_72110000	2	72090001	72110000	0.250066	1.25297
2_72100001_72120000	2	72100001	72120000	0.224722	1.2327
2_72110001_72130000	2	72110001	72130000	0.234871	1.21387
2_72120001_72140000	2	72120001	72140000	0.351776	1.32873
2_72130001_72150000	2	72130001	72150000	0.365491	1.26975
2_72140001_72160000	2	72140001	72160000	0.252599	1.14526
2_72180001_72200000	2	72180001	72200000	0.220267	1.15366
2_72190001_72210000	2	72190001	72210000	0.219848	1.74906
2_72200001_72220000	2	72200001	72220000	0.221912	1.68252
2_72210001_72230000	2	72210001	72230000	0.247173	1.08571
2_72670001_72690000	2	72670001	72690000	0.254225	1.08649
2_72680001_72700000	2	72680001	72700000	0.228946	1.10514
2_74380001_74400000	2	74380001	74400000	0.247832	1.15769
2_74410001_74430000	2	74410001	74430000	0.237774	1.19355
2_74440001_74460000	2	74440001	74460000	0.216346	1.21335
2_89620001_89640000	2	89620001	89640000	0.354024	1.02362
2_89630001_89650000	2	89630001	89650000	0.293995	0.842942
2_90910001_90930000	2	90910001	90930000	0.243854	1.1447
2_91430001_91450000	2	91430001	91450000	0.313151	1.07745
2_91440001_91460000	2	91440001	91460000	0.29622	1.08139
2_91450001_91470000	2	91450001	91470000	0.262576	1.14952
2_94570001_94590000	2	94570001	94590000	0.2425	1.09334
2_98030001_98050000	2	98030001	98050000	0.26053	1.33538
2_98040001_98060000	2	98040001	98060000	0.269295	1.42938
2_101660001_101680000	2	101660001	101680000	0.27854	1.2514
2_103960001_103980000	2	103960001	103980000	0.241086	1.89332
2_103970001_103990000	2	103970001	103990000	0.270316	1.77235
2_103980001_104000000	2	103980001	104000000	0.252846	1.50293
2_103990001_104010000	2	103990001	104010000	0.282708	1.46819
2_104000001_104020000	2	104000001	104020000	0.208072	1.28679
2_104020001_104040000	2	104020001	104040000	0.223936	1.25327
2_104030001_104050000	2	104030001	104050000	0.256621	1.34143
2_104540001_104560000	2	104540001	104560000	0.252763	1.04306
2_104710001_104730000	2	104710001	104730000	0.266135	1.30856
2_105260001_105280000	2	105260001	105280000	0.298163	0.8498
2_105270001_105290000	2	105270001	105290000	0.301581	0.814722
2_105540001_105560000	2	105540001	105560000	0.24602	1.08122
2_105830001_105850000	2	105830001	105850000	0.234834	1.26893
2_106400001_106420000	2	106400001	106420000	0.227835	1.19394
2_106410001_106430000	2	106410001	106430000	0.262033	0.97039
2_109060001_109080000	2	109060001	109080000	0.26693	1.13428
2_109070001_109090000	2	109070001	109090000	0.313332	1.16216
2_112740001_112760000	2	112740001	112760000	0.278856	1.02365
2_112750001_112770000	2	112750001	112770000	0.260235	1.01473
2_114030001_114050000	2	114030001	114050000	0.252968	1.53619
2_114250001_114270000	2	114250001	114270000	0.277029	0.983507
2_115060001_115080000	2	115060001	115080000	0.254983	1.02086
2_115070001_115090000	2	115070001	115090000	0.283966	1.20128
2_115150001_115170000	2	115150001	115170000	0.248796	1.04954
2_115960001_115980000	2	115960001	115980000	0.23243	1.34298
2_116390001_116410000	2	116390001	116410000	0.305154	1.53259
2_116400001_116420000	2	116400001	116420000	0.232184	1.13942
2_116440001_116460000	2	116440001	116460000	0.214186	1.19711
2_117550001_117570000	2	117550001	117570000	0.265098	1.06609
2_117870001_117890000	2	117870001	117890000	0.238798	1.07827
2_117950001_117970000	2	117950001	117970000	0.205634	1.64523
2_117960001_117980000	2	117960001	117980000	0.253791	1.73061
2_118070001_118090000	2	118070001	118090000	0.239261	1.77631
2_118420001_118440000	2	118420001	118440000	0.316695	1.2674
2_118430001_118450000	2	118430001	118450000	0.331198	1.27594
2_122000001_122020000	2	122000001	122020000	0.220662	1.36485
2_122070001_122090000	2	122070001	122090000	0.251192	1.01045
2_122360001_122380000	2	122360001	122380000	0.217863	1.43575
2_122370001_122390000	2	122370001	122390000	0.233382	1.2068
2_122380001_122400000	2	122380001	122400000	0.460473	2.17153
2_122390001_122410000	2	122390001	122410000	0.405401	2.26107
2_122400001_122420000	2	122400001	122420000	0.206157	1.35671
2_122520001_122540000	2	122520001	122540000	0.20398	1.52269
2_122530001_122550000	2	122530001	122550000	0.22393	1.65414
2_122610001_122630000	2	122610001	122630000	0.201932	1.58548
2_122670001_122690000	2	122670001	122690000	0.23496	1.82972
2_122720001_122740000	2	122720001	122740000	0.47409	1.12614
2_122730001_122750000	2	122730001	122750000	0.534515	1.7454
2_122740001_122760000	2	122740001	122760000	0.49577	1.04466
2_122990001_123010000	2	122990001	123010000	0.243402	1.55278
2_123000001_123020000	2	123000001	123020000	0.207785	1.32799
2_123040001_123060000	2	123040001	123060000	0.311302	1.23268
2_123050001_123070000	2	123050001	123070000	0.302734	1.08406
2_125740001_125760000	2	125740001	125760000	0.309889	0.857091
2_126070001_126090000	2	126070001	126090000	0.216698	1.2553
2_128640001_128660000	2	128640001	128660000	0.301635	1.01491
2_135960001_135980000	2	135960001	135980000	0.287976	1.60065
2_135970001_135990000	2	135970001	135990000	0.239303	1.36036
2_136180001_136200000	2	136180001	136200000	0.2554	1.12564
2_159780001_159800000	2	159780001	159800000	0.252234	1.66374
2_159790001_159810000	2	159790001	159810000	0.269633	1.71036
2_161710001_161730000	2	161710001	161730000	0.256651	1.04669
2_162950001_162970000	2	162950001	162970000	0.235733	1.13658
2_163050001_163070000	2	163050001	163070000	0.298845	0.966531
2_169510001_169530000	2	169510001	169530000	0.266551	0.911135
2_182720001_182740000	2	182720001	182740000	0.301232	1.30535
2_182730001_182750000	2	182730001	182750000	0.287726	1.54133
2_184240001_184260000	2	184240001	184260000	0.30085	0.870986
2_184250001_184270000	2	184250001	184270000	0.310675	1.17007
2_184870001_184890000	2	184870001	184890000	0.270665	0.983975
2_184880001_184900000	2	184880001	184900000	0.262292	0.962717
2_184990001_185010000	2	184990001	185010000	0.283628	0.869556
2_185000001_185020000	2	185000001	185020000	0.333305	1.59405
2_185010001_185030000	2	185010001	185030000	0.275518	1.97858
2_185020001_185040000	2	185020001	185040000	0.177564	1.65478
2_188330001_188350000	2	188330001	188350000	0.243132	1.11312
2_194160001_194180000	2	194160001	194180000	0.202043	1.2973
2_194170001_194190000	2	194170001	194190000	0.252576	1.51279
2_194630001_194650000	2	194630001	194650000	0.216801	1.51775
2_194640001_194660000	2	194640001	194660000	0.217553	1.32011
2_194970001_194990000	2	194970001	194990000	0.311246	0.824189
2_196220001_196240000	2	196220001	196240000	0.20678	1.32563
2_196230001_196250000	2	196230001	196250000	0.21432	1.31836
2_203930001_203950000	2	203930001	203950000	0.319399	1.12376
2_213700001_213720000	2	213700001	213720000	0.2481	1.18803
2_213800001_213820000	2	213800001	213820000	0.276088	1.35168
2_213810001_213830000	2	213810001	213830000	0.233465	1.06163
2_214200001_214220000	2	214200001	214220000	0.28974	1.39279
2_214210001_214230000	2	214210001	214230000	0.271681	1.19119
2_214280001_214300000	2	214280001	214300000	0.209385	1.89551
2_214290001_214310000	2	214290001	214310000	0.23835	1.62303
2_214300001_214320000	2	214300001	214320000	0.299837	1.62693
2_214310001_214330000	2	214310001	214330000	0.295496	1.67504
2_214320001_214340000	2	214320001	214340000	0.26106	1.63147
2_214330001_214350000	2	214330001	214350000	0.281404	2.0633
2_214340001_214360000	2	214340001	214360000	0.258224	2.36508
2_214350001_214370000	2	214350001	214370000	0.237977	2.2202
2_214360001_214380000	2	214360001	214380000	0.179795	1.96976
2_214380001_214400000	2	214380001	214400000	0.212241	1.68199
2_214390001_214410000	2	214390001	214410000	0.235223	1.8346
2_214400001_214420000	2	214400001	214420000	0.176511	1.79006
2_214510001_214530000	2	214510001	214530000	0.280761	1.35792
2_214520001_214540000	2	214520001	214540000	0.300475	1.66446
2_214530001_214550000	2	214530001	214550000	0.283201	1.56102
2_214540001_214560000	2	214540001	214560000	0.341048	1.49501
2_214950001_214970000	2	214950001	214970000	0.279405	0.875974
2_216420001_216440000	2	216420001	216440000	0.246245	1.04988
2_218420001_218440000	2	218420001	218440000	0.224256	1.35707
2_218430001_218450000	2	218430001	218450000	0.225231	1.15573
2_218450001_218470000	2	218450001	218470000	0.255932	1.44214
2_218460001_218480000	2	218460001	218480000	0.270995	1.40302
2_218470001_218490000	2	218470001	218490000	0.199765	1.4387
2_218480001_218500000	2	218480001	218500000	0.183736	1.51331
2_218490001_218510000	2	218490001	218510000	0.184103	1.70324
2_218500001_218520000	2	218500001	218520000	0.205876	1.80377
2_218630001_218650000	2	218630001	218650000	0.202727	1.42092
2_219130001_219150000	2	219130001	219150000	0.214431	1.40874
2_219370001_219390000	2	219370001	219390000	0.267281	1.00454
2_219380001_219400000	2	219380001	219400000	0.208862	1.82918
2_224610001_224630000	2	224610001	224630000	0.234241	1.11056
2_227440001_227460000	2	227440001	227460000	0.224468	1.31999
2_238710001_238730000	2	238710001	238730000	0.1898	1.60292
3_7260001_7280000	3	7260001	7280000	0.205412	1.32388
3_10160001_10180000	3	10160001	10180000	0.269161	1.24835
3_10760001_10780000	3	10760001	10780000	0.325353	1.66942
3_10770001_10790000	3	10770001	10790000	0.315177	1.49562
3_11060001_11080000	3	11060001	11080000	0.253961	1.36107
3_11070001_11090000	3	11070001	11090000	0.281519	1.46613
3_11080001_11100000	3	11080001	11100000	0.274934	1.2799
3_11090001_11110000	3	11090001	11110000	0.277002	1.22736
3_11100001_11120000	3	11100001	11120000	0.294923	1.29427
3_11110001_11130000	3	11110001	11130000	0.282643	1.25801
3_11120001_11140000	3	11120001	11140000	0.258251	1.21187
3_11130001_11150000	3	11130001	11150000	0.263992	1.02951
3_11150001_11170000	3	11150001	11170000	0.258306	1.30574
3_11160001_11180000	3	11160001	11180000	0.294423	1.47567
3_11230001_11250000	3	11230001	11250000	0.252634	1.02437
3_11340001_11360000	3	11340001	11360000	0.238364	1.10152
3_14050001_14070000	3	14050001	14070000	0.206991	1.25845
3_18180001_18200000	3	18180001	18200000	0.197979	1.52536
3_18190001_18210000	3	18190001	18210000	0.236507	1.77333
3_18250001_18270000	3	18250001	18270000	0.245867	1.12517
3_18320001_18340000	3	18320001	18340000	0.195558	1.43069
3_18330001_18350000	3	18330001	18350000	0.258538	1.17069
3_18340001_18360000	3	18340001	18360000	0.302108	1.02694
3_19660001_19680000	3	19660001	19680000	0.203675	1.45312
3_19670001_19690000	3	19670001	19690000	0.206646	1.35469
3_21340001_21360000	3	21340001	21360000	0.246781	1.34964
3_21510001_21530000	3	21510001	21530000	0.244479	1.03847
3_36200001_36220000	3	36200001	36220000	0.277067	1.21916
3_36820001_36840000	3	36820001	36840000	0.308461	0.824233
3_36830001_36850000	3	36830001	36850000	0.328492	1.33949
3_36840001_36860000	3	36840001	36860000	0.316458	0.956361
3_38050001_38070000	3	38050001	38070000	0.21588	1.45734
3_38060001_38080000	3	38060001	38080000	0.228519	1.6811
3_38070001_38090000	3	38070001	38090000	0.256223	1.61784
3_38080001_38100000	3	38080001	38100000	0.204869	1.3618
3_38100001_38120000	3	38100001	38120000	0.20858	1.37074
3_38940001_38960000	3	38940001	38960000	0.233727	1.06948
3_39030001_39050000	3	39030001	39050000	0.249237	1.31451
3_39040001_39060000	3	39040001	39060000	0.254422	1.18573
3_44880001_44900000	3	44880001	44900000	0.192975	1.58554
3_44890001_44910000	3	44890001	44910000	0.190923	1.4412
3_44900001_44920000	3	44900001	44920000	0.182094	1.58192
3_45040001_45060000	3	45040001	45060000	0.20213	1.52055
3_45200001_45220000	3	45200001	45220000	0.214739	1.88733
3_45210001_45230000	3	45210001	45230000	0.201375	2.03739
3_45240001_45260000	3	45240001	45260000	0.324119	1.72885
3_45250001_45270000	3	45250001	45270000	0.293111	1.68266
3_45280001_45300000	3	45280001	45300000	0.232691	1.52864
3_45330001_45350000	3	45330001	45350000	0.236284	1.16626
3_45340001_45360000	3	45340001	45360000	0.234429	1.32899
3_55120001_55140000	3	55120001	55140000	0.286127	0.903735
3_57750001_57770000	3	57750001	57770000	0.191625	1.61569
3_57760001_57780000	3	57760001	57780000	0.228046	1.76775
3_61910001_61930000	3	61910001	61930000	0.221529	1.57647
3_61920001_61940000	3	61920001	61940000	0.229058	1.73693
3_61930001_61950000	3	61930001	61950000	0.184105	1.62125
3_70900001_70920000	3	70900001	70920000	0.26336	1.10149
3_83250001_83270000	3	83250001	83270000	0.20836	1.3145
3_94620001_94640000	3	94620001	94640000	0.295525	1.12397
3_94630001_94650000	3	94630001	94650000	0.350156	1.31489
3_94640001_94660000	3	94640001	94660000	0.380475	1.27486
3_94650001_94670000	3	94650001	94670000	0.352967	1.10361
3_94660001_94680000	3	94660001	94680000	0.266364	1.19098
3_94670001_94690000	3	94670001	94690000	0.229426	1.12696
3_94740001_94760000	3	94740001	94760000	0.271228	1.02042
3_97870001_97890000	3	97870001	97890000	0.208086	1.38599
3_97980001_98000000	3	97980001	98000000	0.241904	1.01493
3_97990001_98010000	3	97990001	98010000	0.253446	1.27543
3_104870001_104890000	3	104870001	104890000	0.194945	1.51597
3_105240001_105260000	3	105240001	105260000	0.242815	1.22572
3_105440001_105460000	3	105440001	105460000	0.218504	1.72053
3_105450001_105470000	3	105450001	105470000	0.187906	1.50386
3_107600001_107620000	3	107600001	107620000	0.350353	0.862599
3_107610001_107630000	3	107610001	107630000	0.310748	0.810602
3_108090001_108110000	3	108090001	108110000	0.271104	0.961298
3_110390001_110410000	3	110390001	110410000	0.234759	1.06505
3_111510001_111530000	3	111510001	111530000	0.203912	1.3642
3_111540001_111560000	3	111540001	111560000	0.251943	0.990046
3_111570001_111590000	3	111570001	111590000	0.235522	1.93488
3_111580001_111600000	3	111580001	111600000	0.236584	1.1559
3_111600001_111620000	3	111600001	111620000	0.266172	1.15119
3_112050001_112070000	3	112050001	112070000	0.305026	1.29108
3_112570001_112590000	3	112570001	112590000	0.205953	1.40784
3_112580001_112600000	3	112580001	112600000	0.202776	1.3429
3_124640001_124660000	3	124640001	124660000	0.223302	1.36622
3_124650001_124670000	3	124650001	124670000	0.247061	1.69537
3_124660001_124680000	3	124660001	124680000	0.263155	1.17004
3_124790001_124810000	3	124790001	124810000	0.285097	1.61264
3_124800001_124820000	3	124800001	124820000	0.306263	2.38583
3_124810001_124830000	3	124810001	124830000	0.196531	2.33052
3_124820001_124840000	3	124820001	124840000	0.282718	2.80427
3_124830001_124850000	3	124830001	124850000	0.346505	2.7854
3_124840001_124860000	3	124840001	124860000	0.293263	2.44544
3_124850001_124870000	3	124850001	124870000	0.29034	2.40595
3_124860001_124880000	3	124860001	124880000	0.293441	2.30012
3_124870001_124890000	3	124870001	124890000	0.256776	2.07908
3_124880001_124900000	3	124880001	124900000	0.267035	2.17306
3_124890001_124910000	3	124890001	124910000	0.259474	2.28307
3_124900001_124920000	3	124900001	124920000	0.234856	2.12353
3_124910001_124930000	3	124910001	124930000	0.270316	1.98013
3_124920001_124940000	3	124920001	124940000	0.299415	2.04874
3_124930001_124950000	3	124930001	124950000	0.287233	2.07425
3_124940001_124960000	3	124940001	124960000	0.310017	2.25623
3_124950001_124970000	3	124950001	124970000	0.307681	2.27146
3_124960001_124980000	3	124960001	124980000	0.33153	2.36553
3_124970001_124990000	3	124970001	124990000	0.301729	2.16631
3_124980001_125000000	3	124980001	125000000	0.2708	1.99659
3_124990001_125010000	3	124990001	125010000	0.244722	1.93157
3_125050001_125070000	3	125050001	125070000	0.259233	0.953388
3_125060001_125080000	3	125060001	125080000	0.278531	1.08091
3_129730001_129750000	3	129730001	129750000	0.308938	0.942139
3_129800001_129820000	3	129800001	129820000	0.258323	1.16646
3_129810001_129830000	3	129810001	129830000	0.276212	0.924849
3_129880001_129900000	3	129880001	129900000	0.236811	1.22168
3_130300001_130320000	3	130300001	130320000	0.255934	1.49448
3_130310001_130330000	3	130310001	130330000	0.319314	1.69798
3_130720001_130740000	3	130720001	130740000	0.23574	1.09491
3_132010001_132030000	3	132010001	132030000	0.242147	1.29149
3_133620001_133640000	3	133620001	133640000	0.262696	1.07466
3_133630001_133650000	3	133630001	133650000	0.238227	1.12394
3_133640001_133660000	3	133640001	133660000	0.227162	1.25151
3_136150001_136170000	3	136150001	136170000	0.227218	1.10122
3_136160001_136180000	3	136160001	136180000	0.24586	1.04801
3_137160001_137180000	3	137160001	137180000	0.262528	1.05374
3_153760001_153780000	3	153760001	153780000	0.440805	1.09096
3_153770001_153790000	3	153770001	153790000	0.365153	1.15155
3_162140001_162160000	3	162140001	162160000	0.246127	1.13458
3_162150001_162170000	3	162150001	162170000	0.240997	1.22175
3_162340001_162360000	3	162340001	162360000	0.302104	1.59492
3_162350001_162370000	3	162350001	162370000	0.337294	1.91934
3_162360001_162380000	3	162360001	162380000	0.317772	2.19273
3_162370001_162390000	3	162370001	162390000	0.320375	2.064
3_162380001_162400000	3	162380001	162400000	0.354879	2.1186
3_162390001_162410000	3	162390001	162410000	0.284493	1.78021
3_162440001_162460000	3	162440001	162460000	0.35719	1.54857
3_162450001_162470000	3	162450001	162470000	0.349966	2.29515
3_164740001_164760000	3	164740001	164760000	0.249642	1.13655
3_166780001_166800000	3	166780001	166800000	0.32494	1.05413
3_167920001_167940000	3	167920001	167940000	0.229595	1.43052
3_167930001_167950000	3	167930001	167950000	0.248779	1.41158
3_169990001_170010000	3	169990001	170010000	0.29733	1.62922
3_170000001_170020000	3	170000001	170020000	0.323263	1.56686
3_180140001_180160000	3	180140001	180160000	0.25747	1.05794
3_180510001_180530000	3	180510001	180530000	0.25402	1.17724
3_180520001_180540000	3	180520001	180540000	0.293233	1.56625
3_180530001_180550000	3	180530001	180550000	0.352418	1.59131
3_180540001_180560000	3	180540001	180560000	0.362119	0.840331
3_180610001_180630000	3	180610001	180630000	0.229566	1.20401
3_180620001_180640000	3	180620001	180640000	0.278861	1.10845
3_181390001_181410000	3	181390001	181410000	0.257652	1.05076
3_181490001_181510000	3	181490001	181510000	0.234466	1.31355
3_181500001_181520000	3	181500001	181520000	0.22564	1.24925
3_181510001_181530000	3	181510001	181530000	0.21811	1.52155
3_181560001_181580000	3	181560001	181580000	0.207565	1.35981
3_182020001_182040000	3	182020001	182040000	0.319121	1.41583
3_182030001_182050000	3	182030001	182050000	0.327014	1.38823
3_182040001_182060000	3	182040001	182060000	0.301461	1.1922
3_187580001_187600000	3	187580001	187600000	0.233848	1.14589
3_188220001_188240000	3	188220001	188240000	0.245376	1.48501
3_188230001_188250000	3	188230001	188250000	0.276459	1.19083
3_189010001_189030000	3	189010001	189030000	0.25202	1.32249
3_194190001_194210000	3	194190001	194210000	0.202916	1.30763
3_211540001_211560000	3	211540001	211560000	0.267034	1.20406
3_213140001_213160000	3	213140001	213160000	0.227292	1.11432
3_213150001_213170000	3	213150001	213170000	0.292878	0.901872
3_213960001_213980000	3	213960001	213980000	0.251959	1.14475
3_213970001_213990000	3	213970001	213990000	0.288587	1.26968
3_213980001_214000000	3	213980001	214000000	0.255439	0.994848
4_490001_510000	4	490001	510000	0.239878	1.23771
4_500001_520000	4	500001	520000	0.237749	1.14339
4_1630001_1650000	4	1630001	1650000	0.272154	1.31999
4_1880001_1900000	4	1880001	1900000	0.247623	1.1045
4_5580001_5600000	4	5580001	5600000	0.234387	1.13385
4_6400001_6420000	4	6400001	6420000	0.22164	1.21992
4_6410001_6430000	4	6410001	6430000	0.228469	1.72479
4_6420001_6440000	4	6420001	6440000	0.229401	1.28882
4_6430001_6450000	4	6430001	6450000	0.248528	1.00305
4_11950001_11970000	4	11950001	11970000	0.249798	1.13396
4_11960001_11980000	4	11960001	11980000	0.224043	1.31802
4_23770001_23790000	4	23770001	23790000	0.230382	1.1587
4_25330001_25350000	4	25330001	25350000	0.3121	1.6703
4_25870001_25890000	4	25870001	25890000	0.208074	1.285
4_27400001_27420000	4	27400001	27420000	0.25841	0.959637
4_28000001_28020000	4	28000001	28020000	0.248199	1.19691
4_28620001_28640000	4	28620001	28640000	0.360945	1.24276
4_33080001_33100000	4	33080001	33100000	0.220993	1.1825
4_33090001_33110000	4	33090001	33110000	0.274304	1.07276
4_35170001_35190000	4	35170001	35190000	0.253321	1.22375
4_35180001_35200000	4	35180001	35200000	0.270125	1.2674
4_36880001_36900000	4	36880001	36900000	0.247177	1.08415
4_42440001_42460000	4	42440001	42460000	0.223516	1.15955
4_42810001_42830000	4	42810001	42830000	0.28025	0.912432
4_43400001_43420000	4	43400001	43420000	0.28098	1.4348
4_43410001_43430000	4	43410001	43430000	0.255272	1.05635
4_43460001_43480000	4	43460001	43480000	0.229272	1.21118
4_44210001_44230000	4	44210001	44230000	0.23728	1.37875
4_46900001_46920000	4	46900001	46920000	0.24434	1.03829
4_47030001_47050000	4	47030001	47050000	0.22408	2.09905
4_47040001_47060000	4	47040001	47060000	0.30539	2.03849
4_47050001_47070000	4	47050001	47070000	0.259575	1.48826
4_47130001_47150000	4	47130001	47150000	0.344296	1.24138
4_47360001_47380000	4	47360001	47380000	0.382285	1.05762
4_48580001_48600000	4	48580001	48600000	0.268198	1.09489
4_58210001_58230000	4	58210001	58230000	0.183358	1.5556
4_58790001_58810000	4	58790001	58810000	0.264781	1.20744
4_61210001_61230000	4	61210001	61230000	0.200061	1.87907
4_61900001_61920000	4	61900001	61920000	0.300635	1.34452
4_62580001_62600000	4	62580001	62600000	0.257189	1.17857
4_63040001_63060000	4	63040001	63060000	0.292042	1.9981
4_63050001_63070000	4	63050001	63070000	0.268718	1.72517
4_63060001_63080000	4	63060001	63080000	0.271599	1.68388
4_63070001_63090000	4	63070001	63090000	0.258769	1.73174
4_63080001_63100000	4	63080001	63100000	0.216886	1.50102
4_63090001_63110000	4	63090001	63110000	0.230771	1.2973
4_63100001_63120000	4	63100001	63120000	0.263545	1.19714
4_63110001_63130000	4	63110001	63130000	0.245739	1.38518
4_63220001_63240000	4	63220001	63240000	0.317712	0.835237
4_72110001_72130000	4	72110001	72130000	0.20828	1.68152
4_72520001_72540000	4	72520001	72540000	0.260332	1.45231
4_75540001_75560000	4	75540001	75560000	0.275322	0.985778
4_75560001_75580000	4	75560001	75580000	0.321817	1.35506
4_75570001_75590000	4	75570001	75590000	0.34043	1.08739
4_75580001_75600000	4	75580001	75600000	0.312228	0.958078
4_76560001_76580000	4	76560001	76580000	0.218986	1.4139
4_78690001_78710000	4	78690001	78710000	0.257388	1.16235
4_78700001_78720000	4	78700001	78720000	0.335748	1.71944
4_78800001_78820000	4	78800001	78820000	0.261374	1.12247
4_78890001_78910000	4	78890001	78910000	0.294541	2.12356
4_78900001_78920000	4	78900001	78920000	0.241118	1.53043
4_78920001_78940000	4	78920001	78940000	0.240899	1.16505
4_78930001_78950000	4	78930001	78950000	0.249408	1.16758
4_78960001_78980000	4	78960001	78980000	0.247158	1.31816
4_78970001_78990000	4	78970001	78990000	0.310913	2.44465
4_78980001_79000000	4	78980001	79000000	0.279315	1.66637
4_79490001_79510000	4	79490001	79510000	0.303598	1.23573
4_87330001_87350000	4	87330001	87350000	0.223476	1.19284
4_90780001_90800000	4	90780001	90800000	0.286186	0.929247
4_98670001_98690000	4	98670001	98690000	0.180516	1.62671
4_98740001_98760000	4	98740001	98760000	0.216147	1.31761
4_101360001_101380000	4	101360001	101380000	0.268291	1.34097
4_101370001_101390000	4	101370001	101390000	0.268799	1.19371
4_101480001_101500000	4	101480001	101500000	0.226211	1.10526
4_101490001_101510000	4	101490001	101510000	0.22922	1.43181
4_101500001_101520000	4	101500001	101520000	0.219204	1.3242
4_101630001_101650000	4	101630001	101650000	0.22739	1.17185
4_101730001_101750000	4	101730001	101750000	0.200981	1.49777
4_101780001_101800000	4	101780001	101800000	0.228111	1.22129
4_102000001_102020000	4	102000001	102020000	0.237835	1.16607
4_102010001_102030000	4	102010001	102030000	0.226288	1.3596
4_103000001_103020000	4	103000001	103020000	0.228268	1.38034
4_105070001_105090000	4	105070001	105090000	0.302507	1.81154
4_105080001_105100000	4	105080001	105100000	0.279563	1.62487
4_111800001_111820000	4	111800001	111820000	0.23307	1.68328
4_111810001_111830000	4	111810001	111830000	0.242747	1.66771
4_111820001_111840000	4	111820001	111840000	0.304817	1.34038
4_111830001_111850000	4	111830001	111850000	0.296735	1.21509
4_111840001_111860000	4	111840001	111860000	0.290799	1.3941
4_111850001_111870000	4	111850001	111870000	0.289854	1.77694
4_111860001_111880000	4	111860001	111880000	0.238017	1.27784
4_118660001_118680000	4	118660001	118680000	0.227444	1.1026
4_118670001_118690000	4	118670001	118690000	0.238038	1.30138
5_14350001_14370000	5	14350001	14370000	0.248225	1.22684
5_19460001_19480000	5	19460001	19480000	0.24841	1.00378
5_32190001_32210000	5	32190001	32210000	0.22149	1.18087
5_32710001_32730000	5	32710001	32730000	0.277627	0.995984
5_35630001_35650000	5	35630001	35650000	0.232745	1.08094
5_36660001_36680000	5	36660001	36680000	0.253458	1.26248
5_38010001_38030000	5	38010001	38030000	0.428595	1.72562
5_38020001_38040000	5	38020001	38040000	0.291245	1.08969
5_41950001_41970000	5	41950001	41970000	0.255179	1.17883
5_41960001_41980000	5	41960001	41980000	0.251956	1.69939
5_41970001_41990000	5	41970001	41990000	0.226764	1.29222
5_48470001_48490000	5	48470001	48490000	0.25668	1.34826
5_48480001_48500000	5	48480001	48500000	0.212285	1.65828
5_48940001_48960000	5	48940001	48960000	0.228758	1.35531
5_51410001_51430000	5	51410001	51430000	0.172346	1.72768
5_51420001_51440000	5	51420001	51440000	0.207033	1.73602
5_51430001_51450000	5	51430001	51450000	0.228178	1.32417
5_51470001_51490000	5	51470001	51490000	0.237408	1.56827
5_52180001_52200000	5	52180001	52200000	0.215922	1.26502
5_52190001_52210000	5	52190001	52210000	0.23582	1.29421
5_53720001_53740000	5	53720001	53740000	0.261	1.54745
5_58020001_58040000	5	58020001	58040000	0.27711	1.70195
5_58030001_58050000	5	58030001	58050000	0.287542	1.58758
5_58040001_58060000	5	58040001	58060000	0.226647	1.58108
5_58070001_58090000	5	58070001	58090000	0.236991	1.42948
5_58120001_58140000	5	58120001	58140000	0.285218	1.31192
5_59660001_59680000	5	59660001	59680000	0.241639	1.0202
5_59670001_59690000	5	59670001	59690000	0.254597	1.06359
5_59730001_59750000	5	59730001	59750000	0.239077	1.46904
5_59860001_59880000	5	59860001	59880000	0.300335	1.1521
5_75800001_75820000	5	75800001	75820000	0.260588	1.16835
5_78400001_78420000	5	78400001	78420000	0.233059	1.09885
5_78670001_78690000	5	78670001	78690000	0.227445	1.38292
5_78680001_78700000	5	78680001	78700000	0.242336	1.26328
5_79200001_79220000	5	79200001	79220000	0.214061	1.38532
5_79250001_79270000	5	79250001	79270000	0.250609	1.07023
5_79260001_79280000	5	79260001	79280000	0.242715	1.11758
5_85880001_85900000	5	85880001	85900000	0.260095	1.10967
5_90840001_90860000	5	90840001	90860000	0.212954	1.31887
5_94520001_94540000	5	94520001	94540000	0.302429	1.43636
5_94530001_94550000	5	94530001	94550000	0.25893	1.83268
5_103870001_103890000	5	103870001	103890000	0.237782	1.59686
5_104180001_104200000	5	104180001	104200000	0.192616	1.75788
5_106970001_106990000	5	106970001	106990000	0.241736	1.33014
5_106980001_107000000	5	106980001	107000000	0.333415	1.862
5_106990001_107010000	5	106990001	107010000	0.27735	1.79437
5_107000001_107020000	5	107000001	107020000	0.2555	2.01869
5_107010001_107030000	5	107010001	107030000	0.312624	2.06351
5_107020001_107040000	5	107020001	107040000	0.305201	2.048
5_107030001_107050000	5	107030001	107050000	0.337722	2.17692
5_107040001_107060000	5	107040001	107060000	0.303612	2.14008
5_107050001_107070000	5	107050001	107070000	0.287545	1.86887
5_107060001_107080000	5	107060001	107080000	0.432153	1.70358
5_107070001_107090000	5	107070001	107090000	0.369466	1.62775
5_107080001_107100000	5	107080001	107100000	0.260448	1.05583
5_107090001_107110000	5	107090001	107110000	0.28343	1.12653
5_107100001_107120000	5	107100001	107120000	0.396433	1.77077
5_107110001_107130000	5	107110001	107130000	0.389921	1.54141
5_107120001_107140000	5	107120001	107140000	0.282855	1.40035
5_107130001_107150000	5	107130001	107150000	0.293721	1.45622
5_107140001_107160000	5	107140001	107160000	0.288831	1.70012
5_107150001_107170000	5	107150001	107170000	0.254529	2.1276
5_107160001_107180000	5	107160001	107180000	0.325726	2.35577
5_107170001_107190000	5	107170001	107190000	0.318058	1.88419
5_107180001_107200000	5	107180001	107200000	0.194098	1.44773
5_107200001_107220000	5	107200001	107220000	0.203456	1.66152
5_107210001_107230000	5	107210001	107230000	0.25342	1.54715
5_107220001_107240000	5	107220001	107240000	0.2381	1.68343
5_107230001_107250000	5	107230001	107250000	0.208869	1.73326
5_107240001_107260000	5	107240001	107260000	0.23786	2.11204
5_107250001_107270000	5	107250001	107270000	0.23495	2.31513
5_107260001_107280000	5	107260001	107280000	0.269569	2.27063
5_107270001_107290000	5	107270001	107290000	0.271063	1.97876
5_107310001_107330000	5	107310001	107330000	0.239802	1.63633
5_107320001_107340000	5	107320001	107340000	0.251249	1.51748
5_107340001_107360000	5	107340001	107360000	0.228874	1.33783
6_760001_780000	6	760001	780000	0.200674	1.35005
6_770001_790000	6	770001	790000	0.22143	1.38664
6_17210001_17230000	6	17210001	17230000	0.213007	1.31075
6_23450001_23470000	6	23450001	23470000	0.207617	1.44643
6_24710001_24730000	6	24710001	24730000	0.256051	1.06163
6_24720001_24740000	6	24720001	24740000	0.285018	0.873581
6_24750001_24770000	6	24750001	24770000	0.21972	1.19327
6_24790001_24810000	6	24790001	24810000	0.259854	1.04023
6_24830001_24850000	6	24830001	24850000	0.22439	1.2532
6_24910001_24930000	6	24910001	24930000	0.21987	1.17685
6_25180001_25200000	6	25180001	25200000	0.248719	1.06925
6_25220001_25240000	6	25220001	25240000	0.333789	1.60096
6_25230001_25250000	6	25230001	25250000	0.252299	1.02466
6_35290001_35310000	6	35290001	35310000	0.243929	1.04707
6_36670001_36690000	6	36670001	36690000	0.330119	1.07558
6_37420001_37440000	6	37420001	37440000	0.225786	1.20464
6_37430001_37450000	6	37430001	37450000	0.276144	1.39677
6_37440001_37460000	6	37440001	37460000	0.283914	1.2945
6_37450001_37470000	6	37450001	37470000	0.27351	1.37485
6_37460001_37480000	6	37460001	37480000	0.281252	1.56231
6_37470001_37490000	6	37470001	37490000	0.269336	1.45909
6_37480001_37500000	6	37480001	37500000	0.294589	1.37138
6_37490001_37510000	6	37490001	37510000	0.282466	1.25429
6_38500001_38520000	6	38500001	38520000	0.24836	1.61744
6_38510001_38530000	6	38510001	38530000	0.213026	1.23115
6_39090001_39110000	6	39090001	39110000	0.241415	1.04057
6_43240001_43260000	6	43240001	43260000	0.257736	1.07763
6_44730001_44750000	6	44730001	44750000	0.431256	1.41575
6_44740001_44760000	6	44740001	44760000	0.447387	2.04679
6_44750001_44770000	6	44750001	44770000	0.375647	1.74917
6_44760001_44780000	6	44760001	44780000	0.314468	1.23066
6_44770001_44790000	6	44770001	44790000	0.316854	1.15717
6_44780001_44800000	6	44780001	44800000	0.323805	1.61889
6_44790001_44810000	6	44790001	44810000	0.301258	1.66549
6_44800001_44820000	6	44800001	44820000	0.225535	1.54762
6_45310001_45330000	6	45310001	45330000	0.267877	1.58571
6_51070001_51090000	6	51070001	51090000	0.207843	1.24793
6_51490001_51510000	6	51490001	51510000	0.352463	1.61512
6_51500001_51520000	6	51500001	51520000	0.31439	1.43394
6_53450001_53470000	6	53450001	53470000	0.243715	1.29192
6_53580001_53600000	6	53580001	53600000	0.289392	1.57391
6_53590001_53610000	6	53590001	53610000	0.266756	2.04897
6_53600001_53620000	6	53600001	53620000	0.203817	1.65794
6_53710001_53730000	6	53710001	53730000	0.216111	1.24204
6_53720001_53740000	6	53720001	53740000	0.242251	1.13245
6_57530001_57550000	6	57530001	57550000	0.218701	1.17607
6_66790001_66810000	6	66790001	66810000	0.22867	1.09916
6_70290001_70310000	6	70290001	70310000	0.211389	1.2376
6_70490001_70510000	6	70490001	70510000	0.235064	1.26592
6_70560001_70580000	6	70560001	70580000	0.247719	0.98836
6_77050001_77070000	6	77050001	77070000	0.241331	1.21081
6_80200001_80220000	6	80200001	80220000	0.270766	1.09299
6_82130001_82150000	6	82130001	82150000	0.224374	1.32103
6_82140001_82160000	6	82140001	82160000	0.330925	1.61384
6_82150001_82170000	6	82150001	82170000	0.297025	1.51014
6_83100001_83120000	6	83100001	83120000	0.304081	1.32761
6_83110001_83130000	6	83110001	83130000	0.291318	1.35719
6_83120001_83140000	6	83120001	83140000	0.277891	1.33276
6_83130001_83150000	6	83130001	83150000	0.254712	1.05808
6_83140001_83160000	6	83140001	83160000	0.271943	1.1527
6_83150001_83170000	6	83150001	83170000	0.323025	1.54485
6_83160001_83180000	6	83160001	83180000	0.304514	1.40186
6_96150001_96170000	6	96150001	96170000	0.255262	1.07954
6_96160001_96180000	6	96160001	96180000	0.245691	1.03963
6_96180001_96200000	6	96180001	96200000	0.260526	1.49943
6_96190001_96210000	6	96190001	96210000	0.245481	1.45987
6_96200001_96220000	6	96200001	96220000	0.231024	1.2716
6_96210001_96230000	6	96210001	96230000	0.229786	1.21768
6_103480001_103500000	6	103480001	103500000	0.273262	1.14446
6_103490001_103510000	6	103490001	103510000	0.273159	1.15035
6_103600001_103620000	6	103600001	103620000	0.274275	0.963958
6_116010001_116030000	6	116010001	116030000	0.299321	1.52108
6_116020001_116040000	6	116020001	116040000	0.396214	1.86481
6_116030001_116050000	6	116030001	116050000	0.263036	1.4941
6_116040001_116060000	6	116040001	116060000	0.267767	1.64101
6_116050001_116070000	6	116050001	116070000	0.25616	1.30942
6_116220001_116240000	6	116220001	116240000	0.27081	1.11796
6_116230001_116250000	6	116230001	116250000	0.300163	0.951017
6_116640001_116660000	6	116640001	116660000	0.255194	1.38052
6_117020001_117040000	6	117020001	117040000	0.252825	1.10683
6_117030001_117050000	6	117030001	117050000	0.265825	1.10042
7_13290001_13310000	7	13290001	13310000	0.274865	0.936511
7_13300001_13320000	7	13300001	13320000	0.271472	1.36357
7_20460001_20480000	7	20460001	20480000	0.290895	0.979267
7_20470001_20490000	7	20470001	20490000	0.265872	1.09254
7_26710001_26730000	7	26710001	26730000	0.241037	1.255
7_26720001_26740000	7	26720001	26740000	0.263524	1.14721
7_26780001_26800000	7	26780001	26800000	0.25859	1.65955
7_27580001_27600000	7	27580001	27600000	0.214719	1.38166
7_27590001_27610000	7	27590001	27610000	0.187846	1.48637
7_31400001_31420000	7	31400001	31420000	0.287819	1.23406
7_32280001_32300000	7	32280001	32300000	0.217863	1.24028
7_36360001_36380000	7	36360001	36380000	0.234461	1.17156
7_42260001_42280000	7	42260001	42280000	0.212814	1.34138
7_42630001_42650000	7	42630001	42650000	0.249383	1.0696
7_60460001_60480000	7	60460001	60480000	0.242079	1.04207
7_62270001_62290000	7	62270001	62290000	0.21398	1.30312
7_71550001_71570000	7	71550001	71570000	0.268956	0.975208
7_72710001_72730000	7	72710001	72730000	0.289421	1.55682
7_72720001_72740000	7	72720001	72740000	0.351538	1.8524
7_72730001_72750000	7	72730001	72750000	0.275156	1.09384
7_72810001_72830000	7	72810001	72830000	0.247859	1.076
7_73570001_73590000	7	73570001	73590000	0.247242	1.21471
7_79930001_79950000	7	79930001	79950000	0.312252	1.12328
7_79940001_79960000	7	79940001	79960000	0.28754	1.04417
7_83570001_83590000	7	83570001	83590000	0.201184	1.47212
7_83580001_83600000	7	83580001	83600000	0.183698	1.52091
7_89880001_89900000	7	89880001	89900000	0.218511	1.61327
7_89890001_89910000	7	89890001	89910000	0.275916	1.58334
7_92700001_92720000	7	92700001	92720000	0.266397	0.951648
7_93820001_93840000	7	93820001	93840000	0.238833	1.0456
7_97730001_97750000	7	97730001	97750000	0.254292	1.50289
7_99750001_99770000	7	99750001	99770000	0.22703	1.53047
7_99760001_99780000	7	99760001	99780000	0.269862	1.47628
7_99770001_99790000	7	99770001	99790000	0.251921	1.52225
7_99780001_99800000	7	99780001	99800000	0.222106	1.63142
8_340001_360000	8	340001	360000	0.256547	0.973144
8_12600001_12620000	8	12600001	12620000	0.288209	0.971638
8_18610001_18630000	8	18610001	18630000	0.227292	1.51637
8_19540001_19560000	8	19540001	19560000	0.337935	1.29378
8_23750001_23770000	8	23750001	23770000	0.233684	1.19616
8_23830001_23850000	8	23830001	23850000	0.272596	1.1953
8_23840001_23860000	8	23840001	23860000	0.238957	1.17821
8_29750001_29770000	8	29750001	29770000	0.242835	1.54275
8_29760001_29780000	8	29760001	29780000	0.322105	1.93272
8_29770001_29790000	8	29770001	29790000	0.241568	1.79478
8_30430001_30450000	8	30430001	30450000	0.206432	1.33438
8_30760001_30780000	8	30760001	30780000	0.274432	1.51065
8_30770001_30790000	8	30770001	30790000	0.274594	1.33692
8_32390001_32410000	8	32390001	32410000	0.252602	1.07309
8_32400001_32420000	8	32400001	32420000	0.299057	1.67786
8_32410001_32430000	8	32410001	32430000	0.24264	1.31622
8_38820001_38840000	8	38820001	38840000	0.202803	1.32491
8_40350001_40370000	8	40350001	40370000	0.25276	1.60134
8_41500001_41520000	8	41500001	41520000	0.211356	1.26214
8_52700001_52720000	8	52700001	52720000	0.31664	1.26038
8_52710001_52730000	8	52710001	52730000	0.309567	1.12175
8_60840001_60860000	8	60840001	60860000	0.29468	0.845523
8_60850001_60870000	8	60850001	60870000	0.339841	1.39972
8_60860001_60880000	8	60860001	60880000	0.304288	1.68126
8_66780001_66800000	8	66780001	66800000	0.277489	0.9891
8_67320001_67340000	8	67320001	67340000	0.247851	1.66997
8_67330001_67350000	8	67330001	67350000	0.239422	1.44211
8_67340001_67360000	8	67340001	67360000	0.219115	1.99689
8_67350001_67370000	8	67350001	67370000	0.222837	1.62559
8_67380001_67400000	8	67380001	67400000	0.259116	1.34608
8_67880001_67900000	8	67880001	67900000	0.278233	1.128
8_67890001_67910000	8	67890001	67910000	0.288882	1.16499
8_71800001_71820000	8	71800001	71820000	0.212684	1.29371
8_75670001_75690000	8	75670001	75690000	0.241957	1.96908
8_75680001_75700000	8	75680001	75700000	0.217487	1.26328
8_80230001_80250000	8	80230001	80250000	0.245668	1.05654
8_88000001_88020000	8	88000001	88020000	0.211456	1.40754
8_88010001_88030000	8	88010001	88030000	0.280249	1.8735
8_88020001_88040000	8	88020001	88040000	0.308033	1.67064
8_88030001_88050000	8	88030001	88050000	0.232818	1.26859
8_89630001_89650000	8	89630001	89650000	0.240171	1.08207
9_4460001_4480000	9	4460001	4480000	0.251743	1.02963
9_4540001_4560000	9	4540001	4560000	0.303898	1.03821
9_4550001_4570000	9	4550001	4570000	0.26377	1.19971
9_4770001_4790000	9	4770001	4790000	0.255839	1.43321
9_4780001_4800000	9	4780001	4800000	0.289473	1.56189
9_8850001_8870000	9	8850001	8870000	0.207839	1.26933
9_8860001_8880000	9	8860001	8880000	0.23092	1.23387
9_11180001_11200000	9	11180001	11200000	0.225513	1.33135
9_13570001_13590000	9	13570001	13590000	0.295399	1.4771
9_13580001_13600000	9	13580001	13600000	0.302991	1.85654
9_13590001_13610000	9	13590001	13610000	0.256466	1.7232
9_20340001_20360000	9	20340001	20360000	0.302467	1.36706
9_20350001_20370000	9	20350001	20370000	0.276619	0.883811
9_25470001_25490000	9	25470001	25490000	0.215175	1.65819
9_25480001_25500000	9	25480001	25500000	0.229538	1.61534
9_25490001_25510000	9	25490001	25510000	0.206142	1.34016
9_25500001_25520000	9	25500001	25520000	0.212361	1.50276
9_25510001_25530000	9	25510001	25530000	0.198247	1.69687
9_25520001_25540000	9	25520001	25540000	0.211853	1.81372
9_25530001_25550000	9	25530001	25550000	0.203982	1.68378
9_25550001_25570000	9	25550001	25570000	0.207418	1.41231
9_25560001_25580000	9	25560001	25580000	0.222199	1.22988
9_29690001_29710000	9	29690001	29710000	0.24808	1.41493
9_29700001_29720000	9	29700001	29720000	0.216821	1.76332
9_29760001_29780000	9	29760001	29780000	0.232312	1.08273
9_30980001_31000000	9	30980001	31000000	0.554213	0.871892
9_30990001_31010000	9	30990001	31010000	0.482544	0.873067
9_31360001_31380000	9	31360001	31380000	0.293963	1.35256
9_31370001_31390000	9	31370001	31390000	0.24217	1.05671
9_36140001_36160000	9	36140001	36160000	0.214071	1.31006
9_36160001_36180000	9	36160001	36180000	0.27088	1.20054
9_36170001_36190000	9	36170001	36190000	0.331087	1.49051
9_36180001_36200000	9	36180001	36200000	0.345026	1.71678
9_36190001_36210000	9	36190001	36210000	0.304472	1.45118
9_36220001_36240000	9	36220001	36240000	0.224538	1.168
9_41720001_41740000	9	41720001	41740000	0.241509	1.41494
9_43990001_44010000	9	43990001	44010000	0.270056	1.11611
9_49370001_49390000	9	49370001	49390000	0.20524	1.27801
9_50410001_50430000	9	50410001	50430000	0.220775	1.30842
9_60850001_60870000	9	60850001	60870000	0.252663	1.03634
9_60860001_60880000	9	60860001	60880000	0.27595	1.21712
9_66900001_66920000	9	66900001	66920000	0.282605	1.01742
9_78250001_78270000	9	78250001	78270000	0.286367	1.05045
9_81670001_81690000	9	81670001	81690000	0.239854	1.63016
9_81680001_81700000	9	81680001	81700000	0.21522	1.87514
9_88840001_88860000	9	88840001	88860000	0.307634	1.20351
9_88850001_88870000	9	88850001	88870000	0.242488	1.39298
9_92460001_92480000	9	92460001	92480000	0.225659	1.59485
