# Supplementary material for: Sheep genome functional annotation reveals proximal regulatory elements contributed to the evolution of modern breeds
Source: Nat Commun. 2018 Feb 28;9:859. doi: 10.1038/s41467-017-02809-1 (PMC5830443; doi:10.1038/s41467-017-02809-1)
Supplement: Supplementary file 7 — Supplementary Data 4 [file 41467_2017_2809_MOESM7_ESM.xlsx]

## Sheet: Sheet1
Supplementary Data 4: Detected Selective sweeps 20 KB in wild mouflon
Reg_id	chr	start	end	Fst	pi
11_45820001_45840000	11	45820001	45840000	0.202356	-0.913501
11_45830001_45850000	11	45830001	45850000	0.184121	-0.925404
13_34000001_34020000	13	34000001	34020000	0.218395	-0.813121
13_41730001_41750000	13	41730001	41750000	0.297242	-0.745434
13_41740001_41760000	13	41740001	41760000	0.311941	-0.841018
13_41750001_41770000	13	41750001	41770000	0.295397	-1.04337
13_41760001_41780000	13	41760001	41780000	0.272872	-1.03426
16_66680001_66700000	16	66680001	66700000	0.258293	-0.44727
19_17570001_17590000	19	17570001	17590000	0.190809	-1.41651
19_17580001_17600000	19	17580001	17600000	0.208593	-1.43961
1_54440001_54460000	1	54440001	54460000	0.479478	-0.318793
1_54480001_54500000	1	54480001	54500000	0.328054	-0.622192
1_130910001_130930000	1	130910001	130930000	0.345651	-0.276184
1_130920001_130940000	1	130920001	130940000	0.31504	-0.271613
22_21640001_21660000	22	21640001	21660000	0.252273	-0.732744
2_115300001_115320000	2	115300001	115320000	0.300831	-0.346254
2_209570001_209590000	2	209570001	209590000	0.245566	-0.689781
3_38240001_38260000	3	38240001	38260000	0.205761	-0.7575
3_134150001_134170000	3	134150001	134170000	0.193842	-1.19166
3_134160001_134180000	3	134160001	134180000	0.203836	-1.38828
3_135240001_135260000	3	135240001	135260000	0.345973	-0.966899
3_135250001_135270000	3	135250001	135270000	0.394768	-0.368435
3_154210001_154230000	3	154210001	154230000	0.199343	-0.880162
3_204190001_204210000	3	204190001	204210000	0.184665	-0.924832
4_46700001_46720000	4	46700001	46720000	0.194601	-1.01364
4_47540001_47560000	4	47540001	47560000	0.295713	-0.29821
6_37330001_37350000	6	37330001	37350000	0.206088	-1.80669
6_37340001_37360000	6	37340001	37360000	0.206435	-1.72427
