# Supplementary material for: Sheep genome functional annotation reveals proximal regulatory elements contributed to the evolution of modern breeds
Source: Nat Commun. 2018 Feb 28;9:859. doi: 10.1038/s41467-017-02809-1 (PMC5830443; doi:10.1038/s41467-017-02809-1)
Supplement: Supplementary file 8 — Supplementary Data 5 [file 41467_2017_2809_MOESM8_ESM.xlsx]

## Sheet: Domestic_selective_sweeps
Supplementary Data 5:Detected Selective Sweeps in domestic sheep based on Fst and nucleotide diversity across wild (Ovis orientalis) and domestic sheep (Ovis aries) (p.adj <0.01) and closest genes to regions
Region_id	Chr	Start	End	Length(bp)	Average rnk Fst & Pi	rnk Fst	rnk Pi	Pi	Fst	#Genes	Genes	Closest Genes	Distance to closest gene
13_50310001_50650000	13	50310001	50650000	339999	2	3	1	3.5632	0.526936	2	PANK2;RNF24	PANK2;RNF24	0
5_106970001_107360000	5	106970001	107360000	389999	7.5	8	7	2.35577	0.432153	1	ENSOARG00000010481	ENSOARG00000010481	0
2_122360001_122420000	2	122360001	122420000	59999	8.5	5	12	2.26107	0.460473	1	TMED2	TMED2	0
10_37740001_37940000	10	37740001	37940000	199999	11.5	12	11	2.27674	0.422587	0		ENSOARG00000014946	767085
6_44730001_44820000	6	44730001	44820000	89999	14.5	6	23	2.04679	0.447387	2	ZCCHC4;ANAPC4	ZCCHC4;ANAPC4	0
20_15030001_15270000	20	15030001	15270000	239999	16	28	4	2.61057	0.357144	10	TSPO2;OARD1;TREML1;UNC5CL;NFYA;ENSOARG00000001195;TREM2;TREM1;APOBEC2;TREML2	TSPO2;OARD1;TREML1;UNC5CL;NFYA;ENSOARG00000001195;TREM2;TREM1;APOBEC2;TREML2	0
3_162340001_162470000	3	162340001	162470000	129999	18	27	9	2.29515	0.35719	3	ENSOARG00000008028;RDH16;SDR9C7	ENSOARG00000008028;RDH16;SDR9C7	0
15_37290001_37400000	15	37290001	37400000	109999	20.5	21	20	2.06028	0.378486	1	CALCB	CALCB	0
3_124790001_125080000	3	124790001	125080000	289999	21.5	41	2	2.80427	0.346505	0		KITLG	-27570
18_66150001_66200000	18	66150001	66200000	49999	24	29	19	2.09043	0.355533	0		RCOR1	-8650
2_122610001_122760000	2	122610001	122760000	149999	28	2	54	1.82972	0.534515	1	FSIP2	FSIP2	0
6_116010001_116070000	6	116010001	116070000	59999	30.5	16	45	1.86481	0.396214	2	ENSOARG00000015218;WHSC1	ENSOARG00000015218;WHSC1	0
20_10850001_10920000	20	10850001	10920000	69999	32.5	51	14	2.12901	0.336258	2	C6orf89;PPIL1	C6orf89;PPIL1	0
2_21690001_21740000	2	21690001	21740000	49999	39.5	44	35	1.93272	0.341873	2	BAAT;ENSOARG00000007570	BAAT;ENSOARG00000007570	0
7_72710001_72750000	7	72710001	72750000	39999	40	33	47	1.8524	0.351538	1	PPP2R5E	PPP2R5E	0
2_184990001_185040000	2	184990001	185040000	49999	42.5	57	28	1.97858	0.333305	0		GLI2	139099
5_38010001_38040000	5	38010001	38040000	29999	45	10	80	1.72562	0.428595	0		ENSOARG00000007430	18787
18_32200001_32410000	18	32200001	32410000	209999	45.5	81	10	2.28917	0.316195	5	NEIL1;COMMD4;SIN3A;MAN2C1;PTPN9	NEIL1;COMMD4;SIN3A;MAN2C1;PTPN9	0
3_45200001_45360000	3	45200001	45360000	159999	46.5	69	24	2.03739	0.324119	1	EHBP1	EHBP1	0
11_45400001_45430000	11	45400001	45430000	29999	47.5	46	49	1.83913	0.340648	1	MAPT	MAPT	0
2_72090001_72230000	2	72090001	72230000	139999	48.5	23	74	1.74906	0.365491	0		GLIS3	-26684
1_199640001_199790000	1	199640001	199790000	149999	51	40	62	1.79668	0.347129	1	IGF2BP2	IGF2BP2	0
10_37320001_37680000	10	37320001	37680000	359999	51.5	90	13	2.14066	0.312424	0		ENSOARG00000014884	-362845
4_78890001_79000000	4	78890001	79000000	109999	51.5	98	5	2.44465	0.310913	0		GLI3	29289
8_29750001_29790000	8	29750001	29790000	39999	53	72	34	1.93272	0.322105	1	PDSS2	PDSS2	0
1_202130001_202160000	1	202130001	202160000	29999	55.5	61	50	1.83481	0.330849	2	LAMP3;MCF2L2	LAMP3;MCF2L2	0
13_48920001_48960000	13	48920001	48960000	39999	60.5	13	108	1.64698	0.417315	0		ENSOARG00000018756	60247
11_250001_340000	11	250001	340000	89999	61	66	56	1.82252	0.325781	1	CA10	CA10	0
17_59450001_59520000	17	59450001	59520000	69999	62.5	117	8	2.32413	0.303854	0		TBX3	215541
9_36140001_36240000	9	36140001	36240000	99999	63	42	84	1.71678	0.345026	3	CHCHD7;ENSOARG00000014999;PLAG1	CHCHD7;ENSOARG00000014999;PLAG1	0
4_47030001_47070000	4	47030001	47070000	39999	64	111	17	2.09905	0.30539	1	CDHR3	CDHR3	0
11_10770001_10870000	11	10770001	10870000	99999	67.5	39	96	1.67917	0.349484	2	INTS2;BRIP1	INTS2;BRIP1	0
4_78690001_78720000	4	78690001	78720000	29999	68.5	54	83	1.71944	0.335748	0		ENSOARG00000008562	-223787
2_214280001_214420000	2	214280001	214420000	139999	69	132	6	2.36508	0.299837	1	SPAG16	SPAG16	0
2_13840001_13870000	2	13840001	13870000	29999	70	35	105	1.65738	0.350684	1	PTPN3	PTPN3	0
15_21900001_22010000	15	21900001	22010000	109999	70.5	17	124	1.60402	0.391445	4	IL18;TEX12;ENSOARG00000017003;BCO2	IL18;TEX12;ENSOARG00000017003;BCO2	0
8_60840001_60880000	8	60840001	60880000	39999	71.5	49	94	1.68126	0.339841	0		PDE7B	191787
2_214510001_214560000	2	214510001	214560000	49999	73	45	101	1.66446	0.341048	0		SPAG16	-194757
11_41700001_41730000	11	41700001	41730000	29999	73.5	89	58	1.81362	0.312561	1	DHX58	DHX58	0
14_48380001_48410000	14	48380001	48410000	29999	73.5	144	3	2.66785	0.294054	0		ENSOARG00000006288	-25527
8_88000001_88050000	8	88000001	88050000	49999	75	106	44	1.8735	0.308033	1	RPS6KA2	RPS6KA2	0
20_50980001_51090000	20	50980001	51090000	109999	75.5	112	39	1.90422	0.305379	2	IRF4;DUSP22	IRF4;DUSP22	0
6_51490001_51520000	6	51490001	51520000	29999	76	32	120	1.61512	0.352463	1	ENSOARG00000009142	ENSOARG00000009142	0
17_29330001_29370000	17	29330001	29370000	39999	77.5	104	51	1.83478	0.309261	1	LARP1B	LARP1B	0
3_180510001_180560000	3	180510001	180560000	49999	79	24	134	1.59131	0.362119	1	CYTH4	CYTH4	0
18_32480001_32510000	18	32480001	32510000	29999	82	85	79	1.7262	0.3144	0		C15orf39	-29400
9_13570001_13610000	9	13570001	13610000	39999	82.5	119	46	1.85654	0.302991	3	DGAT1;HSF1;BOP1	DGAT1;HSF1;BOP1	0
21_49670001_49900000	21	49670001	49900000	229999	82.5	133	32	1.94902	0.299398	17	ENSOARG00000008115;ENSOARG00000008178;ENSOARG00000008211;ENSOARG00000015728;ATHL1;PSMD13;RIC8A;ODF3;ENSOARG00000009206;IFITM5;ENSOARG00000008601;SIRT3;BET1L;ENSOARG00000005947;B4GALNT4;NLRP6	ENSOARG00000008115;ENSOARG00000008178;ENSOARG00000008211;ENSOARG00000015728;ATHL1;PSMD13;RIC8A;ODF3;ENSOARG00000009206;IFITM5;ENSOARG00000008601;SIRT3;BET1L;ENSOARG00000005947;B4GALNT4;NLRP6	0
3_130300001_130330000	3	130300001	130330000	29999	83	75	91	1.69798	0.319314	1	PLXNC1	PLXNC1	0
3_10760001_10790000	3	10760001	10790000	29999	83.5	67	100	1.66942	0.325353	2	PPP6C;SCAI	PPP6C;SCAI	0
4_63040001_63130000	4	63040001	63130000	89999	86.5	148	25	1.9981	0.292042	0		BBS9	111801
5_94520001_94550000	5	94520001	94550000	29999	87.5	123	52	1.83268	0.302429	0		ENSOARG00000010440	-232524
6_53580001_53620000	6	53580001	53620000	39999	88	154	22	2.04897	0.289392	0		ENSOARG00000009174	1096487
6_82130001_82170000	6	82130001	82170000	39999	90	59	121	1.61384	0.330925	0		ENSOARG00000006685	801152
4_105070001_105100000	4	105070001	105100000	29999	90	121	59	1.81154	0.302507	1	MGAM2	MGAM2	0
4_111800001_111880000	4	111800001	111880000	79999	91	115	67	1.77694	0.304817	2	ZNF746;ZNF777	ZNF746;ZNF777	0
3_169990001_170020000	3	169990001	170020000	29999	91.5	70	113	1.62922	0.323263	1	ANO4	ANO4	0
6_25180001_25250000	6	25180001	25250000	69999	92	56	128	1.60096	0.333789	1	C4orf17	C4orf17	0
4_25330001_25350000	4	25330001	25350000	19999	96	93	99	1.6703	0.3121	1	TSPAN13	TSPAN13	0
1_110010001_110050000	1	110010001	110050000	39999	96	171	21	2.05772	0.284999	1	SLAMF1	SLAMF1	0
17_50840001_50870000	17	50840001	50870000	29999	98.5	161	36	1.93092	0.287675	1	NCOR2	NCOR2	0
15_80620001_80690000	15	80620001	80690000	69999	99	38	160	1.52771	0.349638	3	B3GAT1;GLB1L2;GLB1L3	B3GAT1;GLB1L2;GLB1L3	0
13_49760001_49870000	13	49760001	49870000	109999	103.5	18	189	1.48539	0.382349	1	ENSOARG00000004705	ENSOARG00000004705	0
12_26270001_26310000	12	26270001	26310000	39999	104.5	100	109	1.63849	0.310418	1	ENSOARG00000016755	ENSOARG00000016755	0
19_52830001_52880000	19	52830001	52880000	49999	107	177	37	1.91515	0.282894	3	RTP3;LTF;LRRC2	RTP3;LTF;LRRC2	0
2_103960001_104050000	2	103960001	104050000	89999	109.5	179	40	1.89332	0.282708	1	MTMR9	MTMR9	0
6_83100001_83180000	6	83100001	83180000	79999	112.5	71	154	1.54485	0.323025	1	CENPC	CENPC	0
24_41630001_41670000	24	41630001	41670000	39999	116	34	198	1.47211	0.351427	1	DNAAF5	DNAAF5	0
8_32390001_32430000	8	32390001	32430000	39999	116	135	97	1.67786	0.299057	0		HACE1	-8340
24_34710001_34810000	24	34710001	34810000	99999	118.5	174	63	1.78066	0.284052	1	CUX1	CUX1	0
24_9700001_9730000	24	9700001	9730000	29999	118.5	184	53	1.83096	0.28111	1	CLEC16A	CLEC16A	0
17_33060001_33130000	17	33060001	33130000	69999	123	22	224	1.42814	0.369978	0		ANKRD50	-237835
2_122990001_123070000	2	122990001	123070000	79999	123.5	96	151	1.55278	0.311302	0		ENSOARG00000016691	193617
10_7510001_7580000	10	7510001	7580000	69999	124	79	169	1.51407	0.316673	1	ENSOARG00000006641	ENSOARG00000006641	0
5_58020001_58140000	5	58020001	58140000	119999	125	162	88	1.70195	0.287542	1	ABLIM3	ABLIM3	0
15_75390001_75450000	15	75390001	75450000	59999	130.5	172	89	1.69968	0.284939	3	MADD;MYBPC3;SPI1	MADD;MYBPC3;SPI1	0
24_41720001_41860000	24	41720001	41860000	139999	131.5	197	66	1.77854	0.278403	1	FAM20C	FAM20C	0
18_45510001_45570000	18	45510001	45570000	59999	131.5	247	16	2.10202	0.268031	0		NKX2-4	14997
1_111050001_111080000	1	111050001	111080000	29999	132.5	95	170	1.51376	0.311446	0		ENSOARG00000010070	-599
2_116390001_116460000	2	116390001	116460000	69999	136	113	159	1.53259	0.305154	1	ENSOARG00000009427;SAP130	ENSOARG00000009427;SAP130	0
1_80030001_80080000	1	80030001	80080000	49999	139	62	216	1.43475	0.330739	1	ENSOARG00000018733	ENSOARG00000018733	0
10_31910001_31980000	10	31910001	31980000	69999	140.5	151	130	1.59694	0.290721	1	FLT1	FLT1	0
2_182720001_182750000	2	182720001	182750000	29999	141	127	155	1.54133	0.301232	0		USP28	-177044
12_52930001_52970000	12	52930001	52970000	39999	143	163	123	1.6126	0.2874	1	PRDX6	PRDX6	0
6_37420001_37510000	6	37420001	37510000	89999	144	142	146	1.56231	0.294589	1	LCORL	LCORL	0
2_135960001_135990000	2	135960001	135990000	29999	144	159	129	1.60065	0.287976	1	RAPGEF4	RAPGEF4	0
2_218420001_218520000	2	218420001	218520000	99999	145	229	61	1.80377	0.270995	0		TNS1	377660
3_111510001_111620000	3	111510001	111620000	109999	146	259	33	1.93488	0.266172	0		KRR1	-138762
3_182020001_182060000	3	182020001	182060000	39999	148.5	65	232	1.41583	0.327014	1	FGD4	FGD4	0
9_4770001_4800000	9	4770001	4800000	29999	150	153	147	1.56189	0.289473	1	LMBRD1	LMBRD1	0
2_219370001_219400000	2	219370001	219400000	29999	152.5	250	55	1.82918	0.267281	2	SLC11A1;CTDSP1	SLC11A1;CTDSP1	0
15_35440001_35470000	15	35440001	35470000	29999	154.5	55	254	1.3858	0.334851	0		HSPE1	34736
15_63930001_63970000	15	63930001	63970000	39999	158.5	288	29	1.96964	0.261115	1	CD44	CD44	0
21_40001_70000	21	40001	70000	29999	160.5	94	227	1.4241	0.311666	0		PANX1	29890
18_66020001_66100000	18	66020001	66100000	79999	160.5	251	70	1.77252	0.267279	0		RCOR1	8405
4_75540001_75600000	4	75540001	75600000	59999	161.5	47	276	1.35506	0.34043	0		ENSOARG00000012830	-495423
2_159780001_159810000	2	159780001	159810000	29999	162	239	85	1.71036	0.269633	0		MBD5	70356
13_15690001_15740000	13	15690001	15740000	49999	162.5	149	176	1.50969	0.291394	1	UPF2	UPF2	0
10_75210001_75240000	10	75210001	75240000	29999	163.5	187	140	1.5822	0.28042	1	DOCK9	DOCK9	0
8_67320001_67400000	8	67320001	67400000	79999	164	302	26	1.99689	0.259116	0		AIG1	48967
7_89880001_89910000	7	89880001	89910000	29999	165.5	209	122	1.61327	0.275916	0		SEL1L	-64368
21_41190001_41240000	21	41190001	41240000	49999	166	137	195	1.47358	0.298704	1	ENSOARG00000002725	ENSOARG00000002725	0
1_185230001_185260000	1	185230001	185260000	29999	166.5	82	251	1.39025	0.315614	2	PARP9;DTX3L	PARP9;DTX3L	0
3_11060001_11180000	3	11060001	11180000	119999	166.5	140	193	1.47567	0.294923	0		OLFML2A	-6807
3_94620001_94690000	3	94620001	94690000	69999	168	20	316	1.31489	0.380475	1	EXOC6B	EXOC6B	0
10_37180001_37220000	10	37180001	37220000	39999	168	271	65	1.77951	0.263709	0		ENSOARG00000014884	-222845
2_71180001_71250000	2	71180001	71250000	69999	169.5	214	125	1.60384	0.274741	1	RFX3	RFX3	0
3_18320001_18360000	3	18320001	18360000	39999	172.5	124	221	1.43069	0.302108	0		MBOAT2	-44588
7_99750001_99800000	7	99750001	99800000	49999	174	237	111	1.63142	0.269862	3	EIF3J;SPG11;CTDSPL2	EIF3J;SPG11;CTDSPL2	0
19_50260001_50280000	19	50260001	50280000	19999	176.5	141	212	1.4389	0.294716	1	RBM6	RBM6	0
3_36820001_36860000	3	36820001	36860000	39999	178	64	292	1.33949	0.328492	0		RPS26	4247
9_88840001_88870000	9	88840001	88870000	29999	178.5	108	249	1.39298	0.307634	1	ENSOARG00000012595	ENSOARG00000012595	0
2_71070001_71100000	2	71070001	71100000	29999	179	73	285	1.34545	0.321895	1	RFX3	RFX3	0
3_124640001_124680000	3	124640001	124680000	39999	184	276	92	1.69537	0.263155	1	KITLG	KITLG	0
1_115040001_115070000	1	115040001	115070000	29999	184.5	107	262	1.37911	0.30768	0		ENSOARG00000011294	-94690
13_49610001_49660000	13	49610001	49660000	49999	184.5	252	117	1.62264	0.26711	0		ENSOARG00000004705	111681
13_49050001_49070000	13	49050001	49070000	19999	185.5	226	145	1.56744	0.271384	0		ENSOARG00000018756	-27779
7_26710001_26800000	7	26710001	26800000	89999	187	272	102	1.65955	0.263524	1	ENSOARG00000019965	ENSOARG00000019965	0
10_44080001_44110000	10	44080001	44110000	29999	192	91	293	1.33716	0.312328	0		ENSOARG00000015092	-15159
6_45310001_45330000	6	45310001	45330000	19999	192	248	136	1.58571	0.267877	0		SMIM20	-46623
8_19540001_19560000	8	19540001	19560000	19999	194	50	338	1.29378	0.337935	1	CEP85L	CEP85L	0
8_30760001_30790000	8	30760001	30790000	29999	194.5	215	174	1.51065	0.274594	1	ATG5	ATG5	0
9_20340001_20370000	9	20340001	20370000	29999	195	122	268	1.36706	0.302467	0		ZFAT	-95904
3_188220001_188250000	3	188220001	188250000	29999	196.5	203	190	1.48501	0.276459	1	ITPR2	ITPR2	0
14_48640001_48670000	14	48640001	48670000	29999	198.5	76	321	1.31346	0.318009	1	PSMC4	PSMC4	0
6_24710001_24850000	6	24710001	24850000	139999	200	170	230	1.42161	0.285018	3	ENSOARG00000013905;H2AFZ;DNAJB14	ENSOARG00000013905;H2AFZ;DNAJB14	0
4_43400001_43480000	4	43400001	43480000	79999	200	185	215	1.4348	0.28098	1	PHTF2	PHTF2	0
2_214200001_214230000	2	214200001	214230000	29999	201	152	250	1.39279	0.28974	0		SPAG16	28299
2_118420001_118450000	2	118420001	118450000	29999	204.5	58	351	1.27594	0.331198	2	ORMDL1;PMS1	ORMDL1;PMS1	0
2_117950001_117980000	2	117950001	117980000	29999	206	335	77	1.73061	0.253791	2	C2orf88;HIBCH	C2orf88;HIBCH	0
4_28620001_28640000	4	28620001	28640000	19999	206.5	25	388	1.24276	0.360945	0		TMEM196	-135762
4_61900001_61920000	4	61900001	61920000	19999	208	129	287	1.34452	0.300635	1	DPY19L2	DPY19L2	0
17_52400001_52460000	17	52400001	52460000	59999	208.5	274	143	1.57267	0.263417	1	KNTC1	KNTC1	0
3_38050001_38120000	3	38050001	38120000	69999	208.5	322	95	1.6811	0.256223	2	TIA1;C2orf42	TIA1;C2orf42	0
5_41950001_41990000	5	41950001	41990000	39999	208.5	327	90	1.69939	0.255179	1	ZCCHC10	ZCCHC10	0
5_48470001_48500000	5	48470001	48500000	29999	210	316	104	1.65828	0.25668	1	NRG2	NRG2	0
9_31360001_31390000	9	31360001	31390000	29999	211.5	145	278	1.35256	0.293963	0		ENSOARG00000011053	-398988
17_61930001_61960000	17	61930001	61960000	29999	213.5	249	178	1.50366	0.267482	1	ENSOARG00000010650	ENSOARG00000010650	0
13_49320001_49370000	13	49320001	49370000	49999	214.5	399	30	1.96924	0.24453	0		ENSOARG00000018759	-138187
1_35090001_35110000	1	35090001	35110000	19999	215	213	217	1.43458	0.274844	0		C1orf87	-261777
18_24020001_24050000	18	24020001	24050000	29999	216	146	286	1.34508	0.293067	0		ENSOARG00000014576	130371
4_47130001_47150000	4	47130001	47150000	19999	217.5	43	392	1.24138	0.344296	0		CDHR3	-11289
13_77380001_77440000	13	77380001	77440000	59999	219	423	15	2.10561	0.242115	0		SLC9A8	10041
5_53720001_53740000	5	53720001	53740000	19999	220.5	289	152	1.54745	0.261	0		PRELID2	679011
8_52700001_52730000	8	52700001	52730000	29999	222.5	80	365	1.26038	0.31664	0		RIPPLY2	-31637
13_45730001_45820000	13	45730001	45820000	89999	222.5	181	264	1.37668	0.282529	0		DIP2C	23731
26_18720001_18740000	26	18720001	18740000	19999	223	60	386	1.24377	0.330902	2	CNOT7;ZDHHC2	CNOT7;ZDHHC2	0
9_29690001_29780000	9	29690001	29780000	89999	224.5	377	72	1.76332	0.24808	0		ZHX2	-43600
10_19220001_19310000	10	19220001	19310000	89999	225.5	53	398	1.23514	0.335876	1	CAB39L	CAB39L	0
4_6400001_6450000	4	6400001	6450000	49999	226	371	81	1.72479	0.248528	0		VWC2	-344804
11_27020001_27040000	11	27020001	27040000	19999	226.5	367	86	1.70639	0.249284	1	DNAH2	DNAH2	0
10_26070001_26100000	10	26070001	26100000	29999	227.5	299	156	1.54077	0.25959	1	NBEA	NBEA	0
3_112050001_112070000	3	112050001	112070000	19999	228	114	342	1.29108	0.305026	0		BBS10	81867
8_75670001_75700000	8	75670001	75700000	29999	228.5	426	31	1.96908	0.241957	1	ESR1	ESR1	0
2_98030001_98060000	2	98030001	98060000	29999	232	241	223	1.42938	0.269295	0		ENSOARG00000014691	393998
3_18180001_18270000	3	18180001	18270000	89999	232	395	69	1.77333	0.245867	2	KIDINS220;MBOAT2	KIDINS220;MBOAT2	0
21_38810001_38840000	21	38810001	38840000	29999	234	283	185	1.49617	0.2618	0	ENSOARG00000011423	ENSOARG00000011423	0
25_17540001_17570000	25	17540001	17570000	29999	234.5	11	458	1.19109	0.425536	1	C10orf107	C10orf107	0
13_59440001_59470000	13	59440001	59470000	29999	235	363	107	1.65175	0.249672	1	RSPO4	RSPO4	0
8_40350001_40370000	8	40350001	40370000	19999	235.5	344	127	1.60134	0.25276	1	UFL1	UFL1	0
6_96150001_96230000	6	96150001	96230000	79999	236.5	292	181	1.49943	0.260526	1	RASGEF1B	RASGEF1B	0
15_11250001_11280000	15	11250001	11280000	29999	237	294	180	1.50238	0.260258	0		ENSOARG00000008272	328894
13_39590001_39650000	13	39590001	39650000	59999	238	30	446	1.19743	0.35531	1	KIZ	KIZ	0
15_65560001_65590000	15	65560001	65590000	29999	238.5	304	173	1.51072	0.258936	0		C11orf74	-258471
7_13290001_13320000	7	13290001	13320000	29999	241.5	212	271	1.36357	0.274865	1	SMAD6	SMAD6	0
12_39160001_39250000	12	39160001	39250000	89999	241.5	263	220	1.43123	0.265291	1	DHRS3	DHRS3	0
19_40100001_40130000	19	40100001	40130000	29999	242	183	301	1.32627	0.281749	0		ENSOARG00000014104	-85053
2_213800001_213830000	2	213800001	213830000	29999	242	205	279	1.35168	0.276088	0		IKZF2	68903
1_129120001_129150000	1	129120001	129150000	29999	242.5	308	177	1.50667	0.257904	0		MRPL39	-95332
23_33430001_33460000	23	33430001	33460000	29999	243.5	15	472	1.16561	0.401607	1	RIOK3	RIOK3	0
24_32700001_32730000	24	32700001	32730000	29999	243.5	348	139	1.58401	0.252525	1	GTF2I	GTF2I	0
9_81670001_81700000	9	81670001	81700000	29999	243.5	444	43	1.87514	0.239854	1	C8orf37	C8orf37	0
3_153760001_153790000	3	153760001	153790000	29999	244.5	7	482	1.15155	0.440805	1	HMGA2	HMGA2	0
6_38500001_38530000	6	38500001	38530000	29999	245.5	372	119	1.61744	0.24836	0		LCORL	-1047670
11_40320001_40370000	11	40320001	40370000	49999	246.5	257	236	1.41261	0.266434	1	CCR7	CCR7	0
15_1350001_1380000	15	1350001	1380000	29999	248.5	223	274	1.35785	0.272515	0		MSANTD4	-14017
1_176350001_176370000	1	176350001	176370000	19999	249	178	320	1.31383	0.282724	1	BOC	BOC	0
4_72520001_72540000	4	72520001	72540000	19999	249	293	205	1.45231	0.260332	0		STEAP4	-124174
2_114030001_114050000	2	114030001	114050000	19999	249	341	157	1.53619	0.252968	0		PLEKHB2	-173988
13_53590001_53640000	13	53590001	53640000	49999	249	434	64	1.77989	0.240854	5	ARFGAP1;NKAIN4;BIRC7;ENSOARG00000011265;BHLHE23	ARFGAP1;NKAIN4;BIRC7;ENSOARG00000011265;BHLHE23	0
10_5790001_5810000	10	5790001	5810000	19999	250.5	256	245	1.39847	0.266613	0		PCDH17	-244348
21_46070001_46130000	21	46070001	46130000	59999	251	273	229	1.4218	0.263522	0		ENSOARG00000017488	51587
12_53140001_53180000	12	53140001	53180000	39999	252.5	238	267	1.36785	0.269768	1	KLHL20	KLHL20	0
21_270001_350000	21	270001	350000	79999	254.5	9	500	1.12745	0.431752	0		HEPHL1	-22234
7_97730001_97750000	7	97730001	97750000	19999	255	331	179	1.50289	0.254292	0		FOXN3	184899
1_181420001_181470000	1	181420001	181470000	49999	255	462	48	1.84968	0.237065	0		IGSF11	599332
3_213960001_214000000	3	213960001	214000000	39999	257	156	358	1.26968	0.288587	1	TMEM184B	TMEM184B	0
21_39250001_39300000	21	39250001	39300000	49999	257.5	83	432	1.21031	0.314874	5	CYB561A3;TMEM138;TMEM216;TKFC;DDB1	CYB561A3;TMEM138;TMEM216;TKFC;DDB1	0
4_79490001_79510000	4	79490001	79510000	19999	257.5	118	397	1.23573	0.303598	0		INHBA	-123072
2_118070001_118090000	2	118070001	118090000	19999	258	448	68	1.77631	0.239261	0		GDF-8	54444
22_10580001_10610000	22	10580001	10610000	29999	258.5	186	331	1.30266	0.280893	0		CH25H	79123
4_102000001_102030000	4	102000001	102030000	29999	258.5	245	272	1.3596	0.268314	1	TRIM24	TRIM24	0
2_194160001_194190000	2	194160001	194190000	29999	259.5	347	172	1.51279	0.252576	0		TMEFF2	-649126
18_23670001_23800000	18	23670001	23800000	129999	260	324	196	1.47223	0.255525	0		MEX3B	-35717
16_42350001_42370000	16	42350001	42370000	19999	261.5	285	238	1.41016	0.261575	0		CDH6	-205842
19_59670001_59710000	19	59670001	59710000	39999	262.5	438	87	1.70359	0.24054	3	ZXDC;SLC41A3;ALDH1L1	ZXDC;SLC41A3;ALDH1L1	0
18_23050001_23090000	18	23050001	23090000	39999	263	267	259	1.38183	0.264972	1	ADAMTSL3	ADAMTSL3	0
15_1160001_1190000	15	1160001	1190000	29999	263	416	110	1.6315	0.242594	0		KBTBD3	11340
5_59660001_59750000	5	59660001	59750000	89999	264	328	200	1.46904	0.254597	2	SMIM3;ZNF300	SMIM3;ZNF300	0
1_119740001_119770000	1	119740001	119770000	29999	266	143	389	1.24244	0.294297	0		SLC5A3	-92084
4_1630001_1650000	4	1630001	1650000	19999	267	224	310	1.31999	0.272154	0		ENSOARG00000013350	247029
4_101360001_101390000	4	101360001	101390000	29999	267	244	290	1.34097	0.268799	1	CREB3L2	CREB3L2	0
5_51410001_51490000	5	51410001	51490000	79999	267.5	459	76	1.73602	0.237408	1	ARHGAP26	ARHGAP26	0
1_123090001_123140000	1	123090001	123140000	49999	268	26	510	1.11569	0.357747	2	ENSOARG00000000688;ENSOARG00000014148	ENSOARG00000000688;ENSOARG00000014148	0
11_34160001_34190000	11	34160001	34190000	29999	269	405	133	1.59191	0.244221	1	SREBF1	SREBF1	0
16_33850001_33870000	16	33850001	33870000	19999	270.5	339	202	1.45514	0.253229	0		PTGER4	-142847
1_25390001_25420000	1	25390001	25420000	29999	271	284	258	1.38255	0.261781	0		C1orf185	-9947
13_45910001_45990000	13	45910001	45990000	79999	273	128	418	1.21919	0.300689	1	DIP2C	DIP2C	0
2_37280001_37300000	2	37280001	37300000	19999	275	206	344	1.28559	0.276051	2	UBE2R2;UBAP2	UBE2R2;UBAP2	0
15_47640001_47670000	15	47640001	47670000	29999	275	406	144	1.57163	0.244185	0		ENSOARG00000019176	-1581
7_31400001_31420000	7	31400001	31420000	19999	280	160	400	1.23406	0.287819	0		RASGRP1	-205654
11_45640001_45670000	11	45640001	45670000	29999	280	318	242	1.40725	0.256566	1	CDC27	CDC27	0
16_49070001_49100000	16	49070001	49100000	29999	280	323	237	1.41204	0.256039	0		ENSOARG00000012793	-185326
2_109060001_109090000	2	109060001	109090000	29999	280.5	87	474	1.16216	0.313332	0		ENSOARG00000015443	796382
9_4540001_4570000	9	4540001	4570000	29999	280.5	116	445	1.19971	0.303898	0		ENSOARG00000011924	-25456
9_25470001_25580000	9	25470001	25580000	109999	280.5	504	57	1.81372	0.229538	1	ENSOARG00000008005	ENSOARG00000008005	0
1_68740001_68760000	1	68740001	68760000	19999	281.5	210	353	1.2746	0.275757	2	GLMN;RPAP2	GLMN;RPAP2	0
3_129800001_129830000	3	129800001	129830000	29999	282	204	360	1.26826	0.276212	1	CRADD	CRADD	0
1_264050001_264070000	1	264050001	264070000	19999	283.5	110	457	1.19209	0.305667	2	LSS;MCM3AP	LSS;MCM3AP	0
2_184240001_184270000	2	184240001	184270000	29999	284.5	99	470	1.17007	0.310675	1	EPB41L5	EPB41L5	0
13_42570001_42590000	13	42570001	42590000	19999	285	352	218	1.43196	0.25141	1	ENSOARG00000010488	ENSOARG00000010488	0
2_101660001_101680000	2	101660001	101680000	19999	285.5	195	376	1.2514	0.27854	0		ENSOARG00000014963	17876
2_91430001_91470000	2	91430001	91470000	39999	286.5	88	485	1.14952	0.313151	1	ELAVL2	ELAVL2	0
4_47360001_47380000	4	47360001	47380000	19999	288	19	557	1.05762	0.382285	1	NAMPT	NAMPT	0
2_203930001_203950000	2	203930001	203950000	19999	289	74	504	1.12376	0.319399	1	CARF	CARF	0
10_46390001_46410000	10	46390001	46410000	19999	290.5	503	78	1.7276	0.229672	0		DACH1	158965
11_27480001_27520000	11	27480001	27520000	39999	291.5	386	197	1.47214	0.247104	2	ODF4;ARHGEF15	ODF4;ARHGEF15	0
3_61910001_61950000	3	61910001	61950000	39999	291.5	508	75	1.73693	0.229058	1	RANBP2	RANBP2	0
17_45520001_45540000	17	45520001	45540000	19999	292.5	233	352	1.27466	0.270534	0		ADGRD1	90208
2_104710001_104730000	2	104710001	104730000	19999	293	260	326	1.30856	0.266135	2	ENSOARG00000015277;ENSOARG00000009177	ENSOARG00000015277;ENSOARG00000009177	0
6_116640001_116660000	6	116640001	116660000	19999	293	326	260	1.38052	0.255194	1	CPLX1	CPLX1	0
10_40270001_40350000	10	40270001	40350000	79999	293	380	206	1.44797	0.247967	0		ENSOARG00000017107	-201407
3_57750001_57780000	3	57750001	57780000	29999	293	515	71	1.76775	0.228046	0		POLR1A	870
2_62550001_62570000	2	62550001	62570000	19999	294.5	78	511	1.1151	0.317021	0		ANXA1	429571
5_103870001_103890000	5	103870001	103890000	19999	294.5	458	131	1.59686	0.237782	1	EFNA5	EFNA5	0
16_41530001_41560000	16	41530001	41560000	29999	295	334	256	1.3833	0.253882	0		ENSOARG00000012358	-55241
3_167920001_167950000	3	167920001	167950000	29999	296	370	222	1.43052	0.248779	1	ENSOARG00000013217	ENSOARG00000013217	0
24_41930001_42000000	24	41930001	42000000	69999	297	286	308	1.32235	0.261544	1	UNCX	UNCX	0
4_35170001_35200000	4	35170001	35200000	29999	297.5	234	361	1.2674	0.270125	0		ENSOARG00000015012	202258
15_60840001_60870000	15	60840001	60870000	29999	297.5	240	355	1.27318	0.269455	0		PAX6	-56449
7_79930001_79960000	7	79930001	79960000	29999	298.5	92	505	1.12328	0.312252	0		SIPA1L1	88755
16_33640001_33690000	16	33640001	33690000	49999	300.5	14	587	1.01384	0.413915	2	PRKAA1;TTC33	PRKAA1;TTC33	0
1_130500001_130520000	1	130500001	130520000	19999	300.5	303	298	1.33406	0.25904	0		ENSOARG00000015449	395410
20_49280001_49310000	20	49280001	49310000	29999	302	544	60	1.80504	0.221671	1	SLC22A23	SLC22A23	0
6_36670001_36690000	6	36670001	36690000	19999	304.5	63	546	1.07558	0.330119	0		SPP1	-11714
5_79200001_79280000	5	79200001	79280000	79999	304.5	354	255	1.38532	0.250609	1	ATG10	ATG10	0
11_24740001_24770000	11	24740001	24770000	29999	305	182	428	1.21117	0.281784	2	XAF1;FBXO39	XAF1;FBXO39	0
16_68020001_68040000	16	68020001	68040000	19999	305	282	328	1.30375	0.261937	0		ADAMTS16	-126509
25_39010001_39030000	25	39010001	39030000	19999	305	411	199	1.47032	0.243537	1	CCSER2	CCSER2	0
5_59860001_59880000	5	59860001	59880000	19999	305.5	130	481	1.1521	0.300335	0		ANXA6	6224
10_5630001_5650000	10	5630001	5650000	19999	305.5	191	420	1.21796	0.279161	0		PCDH17	-84348
1_202950001_202980000	1	202950001	202980000	29999	306.5	463	150	1.5552	0.237038	0		ENSOARG00000020668	195607
2_89620001_89650000	2	89620001	89650000	29999	307.5	31	584	1.02362	0.354024	0		ENSOARG00000014411	-8713
2_115060001_115090000	2	115060001	115090000	29999	308.5	175	442	1.20128	0.283966	0		ENSOARG00000015906	-792919
3_97980001_98010000	3	97980001	98010000	29999	309	338	280	1.35057	0.253446	0		MRPS9	-682862
3_10160001_10180000	3	10160001	10180000	19999	309.5	242	377	1.24835	0.269161	1	PBX3	PBX3	0
3_36200001_36220000	3	36200001	36220000	19999	310	201	419	1.21916	0.277067	0		ENSOARG00000019504	16978
12_27730001_27760000	12	27730001	27760000	29999	311.5	134	489	1.14258	0.299243	0		C1orf95	13647
5_19460001_19480000	5	19460001	19480000	19999	312.5	221	404	1.23154	0.27279	0		IRF1	5040
9_30980001_31010000	9	30980001	31010000	29999	313.5	1	626	0.873067	0.554213	0		ENSOARG00000011053	-18988
3_166780001_166800000	3	166780001	166800000	19999	313.5	68	559	1.05413	0.32494	0		ENSOARG00000012887	12299
8_67880001_67910000	8	67880001	67910000	29999	314	155	473	1.16499	0.288882	1	FUCA2	FUCA2	0
1_21400001_21460000	1	21400001	21460000	59999	314.5	466	163	1.52013	0.236474	1	CYP4X1	CYP4X1	0
9_60850001_60880000	9	60850001	60880000	29999	315	208	422	1.21712	0.27595	0		EIF3H	-326729
3_180610001_180640000	3	180610001	180640000	29999	316	193	439	1.20401	0.278861	0		ELFN2	-2597
14_15770001_15790000	14	15770001	15790000	19999	317	264	370	1.25738	0.265161	0		PHKB	-147060
3_105440001_105470000	3	105440001	105470000	29999	319	556	82	1.72053	0.218504	0		BCL2L11	-188818
1_54460001_54480000	1	54460001	54480000	19999	319.5	4	635	0.774185	0.50606	2	IFI44L;IFI44	IFI44L;IFI44	0
6_116220001_116250000	6	116220001	116250000	29999	319.5	131	508	1.11796	0.300163	1	ENSOARG00000015218	ENSOARG00000015218	0
3_181490001_181580000	3	181490001	181580000	89999	319.5	478	161	1.52155	0.234466	0		PKP2	130283
2_122520001_122550000	2	122520001	122550000	29999	320	534	106	1.65414	0.22393	1	FSIP2	FSIP2	0
1_34390001_34420000	1	34390001	34420000	29999	321	207	435	1.20517	0.275987	1	HOOK1	HOOK1	0
14_22820001_22850000	14	22820001	22850000	29999	321.5	527	116	1.62649	0.225	0		IRX5	-97286
3_136150001_136180000	3	136150001	136180000	29999	322	120	524	1.10122	0.302907	2	AQP5;AQP2	AQP5;AQP2	0
16_70490001_70520000	16	70490001	70520000	29999	322.5	531	114	1.62717	0.224337	2	CCDC127;SDHA	CCDC127;SDHA	0
3_39030001_39060000	3	39030001	39060000	29999	323	329	317	1.31451	0.254422	1	ANTXR1	ANTXR1	0
26_14300001_14330000	26	14300001	14330000	29999	323	543	103	1.65838	0.222094	1	SNX25	SNX25	0
2_17450001_17480000	2	17450001	17480000	29999	323.5	535	112	1.62936	0.223745	1	FSD1L	FSD1L	0
3_133620001_133660000	3	133620001	133660000	39999	326	277	375	1.25151	0.262696	2	KRT72;KRT74	KRT72;KRT74	0
19_43240001_43260000	19	43240001	43260000	19999	326	625	27	1.99428	0.196492	1	FLNB	FLNB	0
1_101840001_101860000	1	101840001	101860000	19999	326.5	84	569	1.04622	0.31476	0		ENSOARG00000000342	8309
6_24910001_24930000	6	24910001	24930000	19999	326.5	445	208	1.44372	0.239802	1	DAPP1	DAPP1	0
20_27180001_27200000	20	27180001	27200000	19999	326.5	635	18	2.09604	0.167908	1	DPCR1	DPCR1	0
12_43170001_43250000	12	43170001	43250000	79999	327	211	443	1.20043	0.275685	2	ENSOARG00000005144;SLC45A1	ENSOARG00000005144;SLC45A1	0
19_22060001_22090000	19	22060001	22090000	29999	327	468	186	1.49465	0.235912	0		ENSOARG00000014076	-107189
9_92460001_92480000	9	92460001	92480000	19999	327	522	132	1.59485	0.225659	0		ZNF134	42148
10_44960001_44980000	10	44960001	44980000	19999	327.5	37	618	0.924033	0.349897	0		ENSOARG00000017118	-26155
3_189010001_189030000	3	189010001	189030000	19999	328	349	307	1.32249	0.25202	0		RASSF8	-207533
22_21190001_21220000	22	21190001	21220000	29999	329	225	433	1.21015	0.271901	0		LBX1	-10695
3_213140001_213170000	3	213140001	213170000	29999	329.5	147	512	1.11432	0.292878	1	MICAL3	MICAL3	0
11_41210001_41240000	11	41210001	41240000	29999	329.5	621	38	1.90866	0.19925	1	KRT15	KRT15	0
2_34140001_34170000	2	34140001	34170000	29999	330	255	405	1.22944	0.266678	0		AGTPBP1	-181067
9_41720001_41740000	9	41720001	41740000	19999	331	429	233	1.41494	0.241509	0		BHLHE22	366269
4_61210001_61230000	4	61210001	61230000	19999	331	620	42	1.87907	0.200061	1	SEPT7	SEPT7	0
3_107600001_107630000	3	107600001	107630000	29999	331.5	36	627	0.862599	0.350353	2	ZFC3H1;THAP2	ZFC3H1;THAP2	0
26_9790001_9810000	26	9790001	9810000	19999	332	340	324	1.31053	0.253205	0		ENSOARG00000006869	2271625
20_50420001_50450000	20	50420001	50450000	29999	333	52	614	0.939118	0.335908	0		ENSOARG00000002778	-10510
3_21340001_21360000	3	21340001	21360000	19999	334.5	387	282	1.34964	0.246781	0		TRIB2	72305
14_49510001_49530000	14	49510001	49530000	19999	336	631	41	1.88575	0.190095	1	ERICH4	ERICH4	0
22_17750001_17770000	22	17750001	17770000	19999	336.5	507	166	1.51717	0.22916	1	ENSOARG00000009482	ENSOARG00000009482	0
13_49510001_49530000	13	49510001	49530000	19999	337	439	235	1.4128	0.240369	0		ENSOARG00000004705	241681
8_23830001_23860000	8	23830001	23860000	29999	337.5	222	453	1.1953	0.272596	0		MARCKS	-184220
4_11950001_11980000	4	11950001	11980000	29999	337.5	362	313	1.31802	0.249798	0		PEG10	-4758
10_41810001_41880000	10	41810001	41880000	69999	338	86	590	1.00077	0.313817	0		ENSOARG00000015005	187986
15_18560001_18580000	15	18560001	18580000	19999	338	305	371	1.25587	0.258834	0		C11orf87	247770
5_78670001_78700000	5	78670001	78700000	29999	338	419	257	1.38292	0.242336	1	ACOT12	ACOT12	0
18_29480001_29520000	18	29480001	29520000	39999	338	494	182	1.49904	0.231582	1	TBC1D2B	TBC1D2B	0
21_31400001_31430000	21	31400001	31430000	29999	338.5	513	164	1.51836	0.228197	1	FLI1	FLI1	0
17_65050001_65070000	17	65050001	65070000	19999	339.5	48	631	0.849742	0.340026	0		CRYBB2	-28298
2_52040001_52070000	2	52040001	52070000	29999	339.5	158	521	1.10322	0.288149	2	CLTA;GNE	CLTA;GNE	0
19_37620001_37690000	19	37620001	37690000	69999	339.5	526	153	1.5449	0.225227	2	THOC7;C3orf49	THOC7;C3orf49	0
4_33080001_33110000	4	33080001	33110000	29999	340.5	217	464	1.1825	0.274304	0		ENSOARG00000014416	16845
9_66900001_66920000	9	66900001	66920000	19999	341	180	502	1.12436	0.282605	0		KCNV1	212006
7_20460001_20490000	7	20460001	20490000	29999	341.5	150	533	1.09254	0.290895	4	CIDEB;NOP9;ADCY4;LTB4R	CIDEB;NOP9;ADCY4;LTB4R	0
8_18610001_18630000	8	18610001	18630000	19999	341.5	516	167	1.51637	0.227292	0		MAN1A1	128922
26_34660001_34690000	26	34660001	34690000	29999	342	437	247	1.3955	0.240658	0		SFRP1	18545
23_36380001_36410000	23	36380001	36410000	29999	343	168	518	1.1065	0.285903	0		ADCYAP1	-305014
6_70490001_70510000	6	70490001	70510000	19999	344	475	213	1.43864	0.235064	0		KDR	52489
5_104180001_104200000	5	104180001	104200000	19999	345	617	73	1.75788	0.201517	1	FBXL17	FBXL17	0
3_211540001_211560000	3	211540001	211560000	19999	345.5	253	438	1.20406	0.267034	0		WNK1	18144
3_180140001_180160000	3	180140001	180160000	19999	345.5	311	380	1.2479	0.25747	0		CSF2RB	6728
4_72110001_72130000	4	72110001	72130000	19999	345.5	598	93	1.68152	0.20828	1	ADAM22	ADAM22	0
10_8330001_8350000	10	8330001	8350000	19999	346	449	243	1.40228	0.238886	0		ENSOARG00000006683	355864
1_201590001_201610000	1	201590001	201610000	19999	346.5	558	135	1.59003	0.217888	1	YEATS2	YEATS2	0
17_52510001_52570000	17	52510001	52570000	59999	347.5	557	138	1.5847	0.218143	3	KNTC1;RSRC2;ZCCHC8	KNTC1;RSRC2;ZCCHC8	0
26_10260001_10290000	26	10260001	10290000	29999	348	482	214	1.43557	0.233999	0		ENSOARG00000006869	1791625
11_52860001_52880000	11	52860001	52880000	19999	348.5	101	596	0.982302	0.310302	0		ENSOARG00000005372	27988
4_101730001_101800000	4	101730001	101800000	69999	348.5	514	183	1.49777	0.228111	0		AKR1D1	-131917
5_36660001_36680000	5	36660001	36680000	19999	350	337	363	1.26248	0.253458	0		N4BP3	13757
22_31540001_31560000	22	31540001	31560000	19999	350	378	322	1.31308	0.248048	0		GPAM	72403
4_58790001_58810000	4	58790001	58810000	19999	351	268	434	1.20744	0.264781	0		DNAJB9	791126
6_103480001_103510000	6	103480001	103510000	29999	351.5	220	483	1.15035	0.273262	1	STK32B	STK32B	0
1_167360001_167380000	1	167360001	167380000	19999	351.5	297	406	1.22825	0.259841	0		ALCAM	1013396
19_40180001_40200000	19	40180001	40200000	19999	351.5	493	210	1.4411	0.231592	0		ENSOARG00000014104	-165053
20_50230001_50270000	20	50230001	50270000	39999	351.5	499	204	1.45286	0.230839	1	GMDS	GMDS	0
13_34460001_34490000	13	34460001	34490000	29999	351.5	532	171	1.51346	0.224333	0		MAP3K8	-53452
10_52860001_52890000	10	52860001	52890000	29999	353.5	139	568	1.04624	0.297315	1	MYCBP2	MYCBP2	0
4_63220001_63240000	4	63220001	63240000	19999	354.5	77	632	0.839357	0.317712	0		BBS9	1801
12_55710001_55770000	12	55710001	55770000	59999	354.5	517	192	1.47639	0.227198	1	PAPPA2	PAPPA2	0
2_128640001_128660000	2	128640001	128660000	19999	355.5	125	586	1.01491	0.301635	0		CWC22	288332
11_18930001_18960000	11	18930001	18960000	29999	356.5	261	452	1.19554	0.265846	0		ENSOARG00000016186	9862
14_54980001_55000000	14	54980001	55000000	19999	357	566	148	1.55978	0.216591	3	RPS11;FCGRT;ENSOARG00000013207	RPS11;FCGRT;ENSOARG00000013207	0
11_59740001_59760000	11	59740001	59760000	19999	357	616	98	1.67269	0.201847	0		KCNJ16	-220852
1_221830001_221860000	1	221830001	221860000	29999	357.5	266	449	1.19687	0.265052	0		ENSOARG00000014864	17401
3_129730001_129750000	3	129730001	129750000	19999	359	105	613	0.942139	0.308938	0		SOCS2	-7494
19_42990001_43020000	19	42990001	43020000	29999	359.5	164	555	1.059	0.287398	1	PXK	PXK	0
1_110150001_110180000	1	110150001	110180000	29999	360.5	355	366	1.25995	0.250608	1	SLAMF7	SLAMF7	0
10_81680001_81700000	10	81680001	81700000	19999	361	431	291	1.34025	0.241358	1	ARGLU1	ARGLU1	0
4_44210001_44230000	4	44210001	44230000	19999	362	461	263	1.37875	0.23728	1	FBXL13	FBXL13	0
4_101480001_101520000	4	101480001	101520000	39999	362.5	506	219	1.43181	0.22922	1	CREB3L2	CREB3L2	0
9_78250001_78270000	9	78250001	78270000	19999	363.5	165	562	1.05045	0.286367	1	STK3	STK3	0
21_19990001_20020000	21	19990001	20020000	29999	364	553	175	1.51012	0.219731	0		LUZP2	-247762
2_194630001_194660000	2	194630001	194660000	29999	364	563	165	1.51775	0.217553	0		UBL5	500445
2_238710001_238730000	2	238710001	238730000	19999	364.5	603	126	1.60292	0.206924	0		WASF2	5638
2_194970001_194990000	2	194970001	194990000	19999	365	97	633	0.824189	0.311246	0		UBL5	170445
2_125740001_125760000	2	125740001	125760000	19999	365.5	102	629	0.857091	0.309889	1	FRZB	FRZB	0
12_42470001_42490000	12	42470001	42490000	19999	365.5	109	622	0.899176	0.305981	0		ENSOARG00000008942	21749
21_2700001_2720000	21	2700001	2720000	19999	366	614	118	1.61782	0.202445	0		FAT3	-562002
20_48530001_48550000	20	48530001	48550000	19999	367	333	401	1.23381	0.254219	1	ENSOARG00000000065	ENSOARG00000000065	0
2_106400001_106430000	2	106400001	106430000	29999	367.5	281	454	1.19394	0.262033	0		GALNT7	-67223
16_31330001_31350000	16	31330001	31350000	19999	368.5	103	634	0.813489	0.309329	1	CCL28	CCL28	0
1_114180001_114200000	1	114180001	114200000	19999	368.5	528	209	1.44279	0.224799	0		ENSOARG00000011208	-461212
2_163050001_163070000	2	163050001	163070000	19999	369.5	136	603	0.966531	0.298845	0		ENSOARG00000009855	1281329
23_34000001_34040000	23	34000001	34040000	39999	370	313	427	1.21263	0.257085	0		ENSOARG00000008223	-145306
9_43990001_44010000	9	43990001	44010000	19999	372	235	509	1.11611	0.270056	1	COPS5	COPS5	0
12_5080001_5110000	12	5080001	5110000	29999	373	390	356	1.27138	0.246167	0		ENSOARG00000008550	-39664
14_11410001_11430000	14	11410001	11430000	19999	373	440	306	1.32346	0.240214	0		IRF8	-62409
2_2930001_2950000	2	2930001	2950000	19999	374.5	138	611	0.946411	0.297327	1	CDK5RAP2	CDK5RAP2	0
5_48940001_48960000	5	48940001	48960000	19999	374.5	474	275	1.35531	0.235232	2	HBEGF;SLC4A9	HBEGF;SLC4A9	0
4_98670001_98690000	4	98670001	98690000	19999	374.5	634	115	1.62671	0.180516	1	AGBL3	AGBL3	0
6_53450001_53470000	6	53450001	53470000	19999	375	410	340	1.29192	0.243715	0		ENSOARG00000009174	1246487
11_22540001_22560000	11	22540001	22560000	19999	375	418	332	1.3023	0.242562	1	RPA1	RPA1	0
21_48340001_48360000	21	48340001	48360000	19999	376	358	394	1.23773	0.25039	0		ENSOARG00000002880	41237
9_49370001_49390000	9	49370001	49390000	19999	376	402	350	1.27801	0.244375	0		C8orf89	31208
15_46160001_46190000	15	46160001	46190000	29999	376.5	269	484	1.15008	0.264691	1	CCKBR	CCKBR	0
2_105260001_105290000	2	105260001	105290000	29999	378	126	630	0.8498	0.301581	0		HPGD	-58057
10_16450001_16470000	10	16450001	16470000	19999	378	278	478	1.15736	0.262689	1	ZC3H13	ZC3H13	0
14_48520001_48550000	14	48520001	48550000	29999	378	375	381	1.24766	0.248119	3	DYRK1B;FBL;FCGBP	DYRK1B;FBL;FCGBP	0
3_45040001_45060000	3	45040001	45060000	19999	378	615	141	1.57629	0.20213	1	OTX1	OTX1	0
8_12600001_12620000	8	12600001	12620000	19999	378.5	157	600	0.971638	0.288209	0		HEY2	17523
1_133340001_133360000	1	133340001	133360000	19999	378.5	403	354	1.2734	0.24435	0		ENSOARG00000015524	101269
1_71860001_71880000	1	71860001	71880000	19999	379	169	589	1.00448	0.285746	0		RWDD3	-297295
11_22350001_22370000	11	22350001	22370000	19999	379	510	248	1.39405	0.228285	2	SLC43A2;SCARF1	SLC43A2;SCARF1	0
10_7070001_7090000	10	7070001	7090000	19999	379.5	465	294	1.33679	0.236726	0		ENSOARG00000006632	89238
20_20270001_20290000	20	20270001	20290000	19999	380	618	142	1.57361	0.201322	1	ADGRF1	ADGRF1	0
10_67270001_67290000	10	67270001	67290000	19999	380.5	254	507	1.12024	0.26675	0		GPC5	-317508
5_75800001_75820000	5	75800001	75820000	19999	381	291	471	1.16835	0.260588	0		ENSOARG00000014250	747908
7_27580001_27610000	7	27580001	27610000	29999	381	574	188	1.48637	0.214719	0		ZNF770	-138463
6_80200001_80220000	6	80200001	80220000	19999	381.5	231	532	1.09299	0.270766	0		ENSOARG00000006290	648
3_132010001_132030000	3	132010001	132030000	19999	381.5	422	341	1.29149	0.242147	1	ITGA5	ITGA5	0
1_100990001_101010000	1	100990001	101010000	19999	383.5	398	369	1.25817	0.244634	1	TCHH	TCHH	0
3_44880001_44920000	3	44880001	44920000	39999	383.5	630	137	1.58554	0.192975	1	WDPCP	WDPCP	0
1_202840001_202860000	1	202840001	202860000	19999	385	360	410	1.22587	0.250218	0		ENSOARG00000020668	315607
11_45850001_45940000	11	45850001	45940000	89999	386	351	421	1.2177	0.25161	2	EFCAB13;EFCAB3	EFCAB13;EFCAB3	0
4_103000001_103020000	4	103000001	103020000	19999	386	511	261	1.38034	0.228268	0		HIPK2	-42990
4_78800001_78820000	4	78800001	78820000	19999	386.5	287	486	1.14734	0.261374	0		GLI3	209289
1_11440001_11460000	1	11440001	11460000	19999	386.5	296	477	1.15842	0.259842	1	GRIK3	GRIK3	0
1_252160001_252180000	1	252160001	252180000	19999	387	417	357	1.27077	0.242573	1	EPHB1	EPHB1	0
4_48580001_48600000	4	48580001	48600000	19999	388	246	530	1.09489	0.268198	2	DUS4L;COG5	DUS4L;COG5	0
2_112740001_112770000	2	112740001	112770000	29999	388.5	194	583	1.02365	0.278856	0		NIPA1	8078
19_33030001_33050000	19	33030001	33050000	19999	388.5	415	362	1.26394	0.242774	1	FAM19A1	FAM19A1	0
6_117020001_117050000	6	117020001	117050000	29999	389	262	516	1.10683	0.265825	0		PIGG	-11424
4_62580001_62600000	4	62580001	62600000	19999	389	312	466	1.17857	0.257189	0		BMPER	62042
6_17210001_17230000	6	17210001	17230000	19999	389.5	456	323	1.31075	0.237868	1	LEF1	LEF1	0
2_169510001_169530000	2	169510001	169530000	19999	390	230	550	1.06889	0.270969	0		ENSOARG00000010178	318175
2_115960001_115980000	2	115960001	115980000	19999	390	492	288	1.34298	0.23243	0		ENSOARG00000015919	-67374
5_14350001_14370000	5	14350001	14370000	19999	390.5	373	408	1.22684	0.248225	4	MAP2K7;ENSOARG00000003045;CTXN1;TIMM44	MAP2K7;ENSOARG00000003045;CTXN1;TIMM44	0
7_83570001_83600000	7	83570001	83600000	29999	390.5	619	162	1.52091	0.201184	0		JDP2	-675
4_90780001_90800000	4	90780001	90800000	19999	391	166	616	0.929247	0.286186	0		GRM8	25923
4_58210001_58230000	4	58210001	58230000	19999	391	633	149	1.5556	0.183358	0		LRRN3	-987086
10_36890001_36910000	10	36890001	36910000	19999	391.5	176	607	0.96037	0.283545	1	ENSOARG00000014871	ENSOARG00000014871	0
1_25490001_25510000	1	25490001	25510000	19999	392.5	306	479	1.15466	0.258423	1	TTC39A	TTC39A	0
15_79760001_79780000	15	79760001	79780000	19999	393	505	281	1.35039	0.229386	1	OSBP	OSBP	0
3_55120001_55140000	3	55120001	55140000	19999	393.5	167	620	0.903735	0.286127	0		SUCLG1	1010390
11_27390001_27410000	11	27390001	27410000	19999	393.5	596	191	1.48359	0.209001	2	AURKB;CTC1	AURKB;CTC1	0
1_65860001_65890000	1	65860001	65890000	29999	394	473	315	1.31506	0.235636	1	ENSOARG00000015399	ENSOARG00000015399	0
5_32710001_32730000	5	32710001	32730000	19999	394.5	198	591	0.995984	0.277627	0		ENSOARG00000001733	59047
4_118660001_118690000	4	118660001	118690000	29999	394.5	455	334	1.30138	0.238038	0		NCAPG2	40939
4_76560001_76580000	4	76560001	76580000	19999	394.5	555	234	1.4139	0.218986	1	ENSOARG00000013794	ENSOARG00000013794	0
1_256070001_256090000	1	256070001	256090000	19999	395	632	158	1.53383	0.188239	0		CPNE4	111091
8_66780001_66800000	8	66780001	66800000	19999	395.5	199	592	0.9891	0.277489	1	ADGRG6	ADGRG6	0
1_79590001_79610000	1	79590001	79610000	19999	396	301	491	1.13843	0.25926	0		COL11A1	-72514
14_47050001_47080000	14	47050001	47080000	29999	396.5	609	184	1.49644	0.204885	0		SIPA1L3	27217
2_35170001_35190000	2	35170001	35190000	19999	397	173	621	0.902663	0.284105	0		SLC28A3	25388
15_48380001_48410000	15	48380001	48410000	29999	398	356	440	1.20276	0.250582	1	ENSOARG00000006312	ENSOARG00000006312	0
3_104870001_104890000	3	104870001	104890000	19999	398	628	168	1.51597	0.194945	1	ACOXL	ACOXL	0
2_114250001_114270000	2	114250001	114270000	19999	398.5	202	595	0.983507	0.277029	1	ENSOARG00000015906	ENSOARG00000015906	0
3_70900001_70920000	3	70900001	70920000	19999	399	275	523	1.10149	0.26336	0		ENSOARG00000004203	184384
19_22530001_22560000	19	22530001	22560000	29999	399	521	277	1.35258	0.225683	0		LRRN1	-175126
6_760001_790000	6	760001	790000	29999	399	546	252	1.38664	0.22143	0		ENSOARG00000013338	-579376
1_36580001_36610000	1	36580001	36610000	29999	400	572	228	1.42224	0.215568	1	TM2D1	TM2D1	0
17_52810001_52830000	17	52810001	52830000	19999	402.5	196	609	0.954153	0.278522	1	MLXIP	MLXIP	0
3_162140001_162170000	3	162140001	162170000	29999	402.5	391	414	1.22175	0.246127	1	LRP1	LRP1	0
4_42810001_42830000	4	42810001	42830000	19999	403.5	188	619	0.912432	0.28025	1	MAGI2	MAGI2	0
5_52180001_52210000	5	52180001	52210000	29999	403.5	470	337	1.29421	0.23582	0		ENSOARG00000002112	282013
2_74380001_74460000	2	74380001	74460000	79999	404	382	426	1.21335	0.247832	1	ENSOARG00000013702	ENSOARG00000013702	0
6_23450001_23470000	6	23450001	23470000	19999	404	601	207	1.44643	0.207617	0		PPP3CA	226151
3_19660001_19690000	3	19660001	19690000	29999	404	605	203	1.45312	0.206646	1	NOL10	NOL10	0
7_73570001_73590000	7	73570001	73590000	19999	404.5	384	425	1.21471	0.247242	1	ZBTB1	ZBTB1	0
4_1880001_1900000	4	1880001	1900000	19999	405	290	520	1.1045	0.26083	1	ENSOARG00000013350	ENSOARG00000013350	0
5_85880001_85900000	5	85880001	85900000	19999	405	295	515	1.10967	0.260095	0		MEF2C	-173852
6_53710001_53740000	6	53710001	53740000	29999	405.5	421	390	1.24204	0.242251	0		ENSOARG00000009174	976487
14_7770001_7800000	14	7770001	7800000	29999	405.5	610	201	1.46046	0.203055	1	PLCG2	PLCG2	0
3_94740001_94760000	3	94740001	94760000	19999	406	227	585	1.02042	0.271228	1	EXOC6B	EXOC6B	0
2_90910001_90930000	2	90910001	90930000	19999	406	409	403	1.23175	0.243854	0		ENSOARG00000014449	-410259
17_64980001_65000000	17	64980001	65000000	19999	406.5	189	624	0.878962	0.279978	2	CRYBB3;KIAA1671	CRYBB3;KIAA1671	0
13_16170001_16190000	13	16170001	16190000	19999	407	427	387	1.24336	0.241715	1	CAMK1D	CAMK1D	0
16_18850001_18870000	16	18850001	18870000	19999	407	530	284	1.34797	0.224425	0		ENSOARG00000007198	56588
2_214950001_214970000	2	214950001	214970000	19999	407.5	190	625	0.875974	0.279405	0		ENSOARG00000019758	74961
23_61100001_61120000	23	61100001	61120000	19999	407.5	192	623	0.880414	0.278943	0		ENSOARG00000006125	9276
2_117550001_117570000	2	117550001	117570000	19999	408	265	551	1.06609	0.265098	0		NAB1	-27011
2_8810001_8830000	2	8810001	8830000	19999	408	591	225	1.42634	0.211159	1	TNFSF8	TNFSF8	0
12_79020001_79040000	12	79020001	79040000	19999	408	629	187	1.48654	0.193142	0		ELF3	-7674
9_8850001_8880000	9	8850001	8880000	29999	408.5	498	319	1.31433	0.23092	0		ENSOARG00000012288	287262
2_219130001_219150000	2	219130001	219150000	19999	408.5	577	240	1.40874	0.214431	1	RUFY4	RUFY4	0
1_105670001_105690000	1	105670001	105690000	19999	408.5	606	211	1.43924	0.205997	0		ENSOARG00000006718	8316
20_11420001_11440000	20	11420001	11440000	19999	409	489	329	1.30374	0.232932	2	CCDC167;CMTR1	CCDC167;CMTR1	0
10_11750001_11770000	10	11750001	11770000	19999	409	624	194	1.47362	0.196816	1	KBTBD7	KBTBD7	0
2_122000001_122020000	2	122000001	122020000	19999	409.5	550	269	1.36485	0.220662	0		ZC3H15	-218679
22_41120001_41140000	22	41120001	41140000	19999	410	321	499	1.12804	0.256379	0		BTBD16	-8982
18_40000001_40020000	18	40000001	40020000	19999	410	525	295	1.33652	0.225247	0		G2E3	106774
6_103600001_103620000	6	103600001	103620000	19999	411	218	604	0.963958	0.274275	1	STK32B	STK32B	0
4_28000001_28020000	4	28000001	28020000	19999	411	374	448	1.19691	0.248199	0		FERD3L	-97446
9_11180001_11200000	9	11180001	11200000	19999	411.5	523	300	1.33135	0.225513	0		ENSOARG00000012293	-435706
3_105240001_105260000	3	105240001	105260000	19999	412.5	413	412	1.22572	0.242815	1	BCL2L11	BCL2L11	0
2_184870001_184900000	2	184870001	184900000	29999	413	232	594	0.983975	0.270665	0		ENSOARG00000013034	-214473
2_136180001_136200000	2	136180001	136200000	19999	413	325	501	1.12564	0.2554	1	PDK1	PDK1	0
15_78070001_78090000	15	78070001	78090000	19999	414	200	628	0.861962	0.277466	1	SERPING1	SERPING1	0
10_19030001_19050000	10	19030001	19050000	19999	415.5	216	615	0.929426	0.274306	1	FNDC3A	FNDC3A	0
25_4090001_4110000	25	4090001	4110000	19999	416.5	500	333	1.30164	0.230834	2	EXOC8;SPRTN	EXOC8;SPRTN	0
3_108090001_108110000	3	108090001	108110000	19999	417	228	606	0.961298	0.271104	0		TRHDE	125642
21_42970001_43020000	21	42970001	43020000	49999	417	561	273	1.35942	0.217715	1	SCYL1	SCYL1	0
17_3850001_3880000	17	3850001	3880000	29999	417	569	265	1.37477	0.215922	1	KIAA0922	KIAA0922	0
10_54520001_54540000	10	54520001	54540000	19999	417	588	246	1.39652	0.211841	0		RNF219	-233926
15_10890001_10910000	15	10890001	10910000	19999	417.5	300	535	1.08698	0.259523	0		ENSOARG00000008201	-21552
2_105830001_105850000	2	105830001	105850000	19999	417.5	476	359	1.26893	0.234834	0		HAND2	235173
15_13340001_13360000	15	13340001	13360000	19999	418	219	617	0.925751	0.273752	1	CCDC82	CCDC82	0
2_213700001_213720000	2	213700001	213720000	19999	418.5	376	461	1.18803	0.2481	0		IKZF2	178903
4_490001_520000	4	490001	520000	29999	419	443	395	1.23771	0.239878	0		VSTM2A	-30818
2_227440001_227460000	2	227440001	227460000	19999	419	529	309	1.31999	0.224468	0		ENSOARG00000020455	-300932
7_71550001_71570000	7	71550001	71570000	19999	420	243	597	0.975208	0.268956	0		KCNH5	303455
3_137160001_137180000	3	137160001	137180000	19999	420	280	560	1.05374	0.262528	2	DDX23;CACNB3	DDX23;CACNB3	0
17_34690001_34710000	17	34690001	34710000	19999	420	457	383	1.24537	0.237831	0		ENSOARG00000017596	-20369
1_227040001_227060000	1	227040001	227060000	19999	422	541	303	1.32547	0.222326	0		MLF1	-12854
2_218630001_218650000	2	218630001	218650000	19999	422	613	231	1.42092	0.202727	0		TNS1	247660
1_77560001_77580000	1	77560001	77580000	19999	422.5	298	547	1.07232	0.259728	0		DPH5	-25853
18_45270001_45300000	18	45270001	45300000	29999	422.5	320	525	1.09971	0.256394	0		ENSOARG00000007930	-69459
21_6990001_7010000	21	6990001	7010000	19999	422.5	575	270	1.36377	0.214494	1	RAB38	RAB38	0
23_26340001_26360000	23	26340001	26360000	19999	424	236	612	0.945691	0.269987	1	DSC2	DSC2	0
3_112570001_112600000	3	112570001	112600000	29999	424	607	241	1.40784	0.205953	2	ZDHHC17;CSRP2	ZDHHC17;CSRP2	0
19_28970001_28990000	19	28970001	28990000	19999	424.5	420	429	1.21085	0.242275	0		SHQ1	-20735
3_194190001_194210000	3	194190001	194210000	19999	425	611	239	1.40942	0.202916	1	PDE3A	PDE3A	0
2_72670001_72700000	2	72670001	72700000	29999	425.5	332	519	1.10514	0.254225	0		RCL1	-57139
3_38940001_38960000	3	38940001	38960000	19999	425.5	484	367	1.25849	0.233727	0		ANTXR1	17682
18_66590001_66610000	18	66590001	66610000	19999	426	357	495	1.13499	0.250467	0		ENSOARG00000013927	-28218
3_97870001_97890000	3	97870001	97890000	19999	426	599	253	1.38599	0.208086	0		MRPS9	-572862
12_48130001_48150000	12	48130001	48150000	19999	426	626	226	1.42501	0.196286	0		ACTRT2	-39142
6_43240001_43260000	6	43240001	43260000	19999	426.5	309	544	1.07763	0.257736	1	PPARGC1A	PPARGC1A	0
1_114860001_114880000	1	114860001	114880000	19999	428	520	336	1.29504	0.225936	1	ENSOARG00000011294	ENSOARG00000011294	0
3_164740001_164760000	3	164740001	164760000	19999	429	364	494	1.13655	0.249642	0		OR9K2	1994
14_16280001_16300000	14	16280001	16300000	19999	429	396	462	1.18385	0.245752	1	SIAH1	SIAH1	0
7_72810001_72830000	7	72810001	72830000	19999	429.5	314	545	1.076	0.257055	0		SGPP1	32656
16_12020001_12040000	16	12020001	12040000	19999	429.5	379	480	1.15416	0.248035	0		ENSOARG00000005262	141215
6_77050001_77070000	6	77050001	77070000	19999	431	432	430	1.21081	0.241331	0		ADGRL3	182526
18_45200001_45220000	18	45200001	45220000	19999	431.5	307	556	1.05815	0.257948	1	ENSOARG00000007930	ENSOARG00000007930	0
19_16250001_16270000	19	16250001	16270000	19999	431.5	551	312	1.31845	0.220487	0		ZNF852	465
18_32620001_32640000	18	32620001	32640000	19999	432	539	325	1.30959	0.223239	0		SCAMP5	-7946
10_67160001_67180000	10	67160001	67180000	19999	433	518	348	1.28065	0.227095	0		GPC5	-207508
1_26520001_26540000	1	26520001	26540000	19999	433	622	244	1.4015	0.19754	2	CC2D1B;ORC1	CC2D1B;ORC1	0
7_92700001_92720000	7	92700001	92720000	19999	434	258	610	0.951648	0.266397	0		FLRT2	1445188
20_17530001_17550000	20	17530001	17550000	19999	434.5	433	436	1.20516	0.241218	0		VEGFA	-147890
10_43980001_44000000	10	43980001	44000000	19999	435	571	299	1.33347	0.215666	0		ENSOARG00000015092	63988
3_181390001_181410000	3	181390001	181410000	19999	435.5	310	561	1.05076	0.257652	0		SYT10	-174200
1_178200001_178220000	1	178200001	178220000	19999	436.5	414	459	1.18962	0.24279	0		ENSOARG00000019637	382643
7_42260001_42280000	7	42260001	42280000	19999	437	585	289	1.34138	0.212814	0		PTGDR	-3263
23_49220001_49240000	23	49220001	49240000	19999	437.5	270	605	0.962251	0.264344	1	DYM	DYM	0
9_50410001_50430000	9	50410001	50430000	19999	438	549	327	1.30842	0.220775	1	JPH1	JPH1	0
4_101630001_101650000	4	101630001	101650000	19999	439	447	431	1.21038	0.23929	0		AKR1D1	-31917
3_129880001_129900000	3	129880001	129900000	19999	439.5	464	415	1.22168	0.236811	1	CRADD	CRADD	0
18_50840001_50860000	18	50840001	50860000	19999	440	533	347	1.28136	0.223956	0		LRFN5	-320197
16_38550001_38570000	16	38550001	38570000	19999	440.5	368	513	1.11406	0.249142	0		SPEF2	-61509
4_98740001_98760000	4	98740001	98760000	19999	440.5	567	314	1.31761	0.216147	1	AGBL3	AGBL3	0
2_196220001_196250000	2	196220001	196250000	29999	440.5	579	302	1.32563	0.21432	0		ACAA2	-595755
2_161710001_161730000	2	161710001	161730000	19999	441.5	317	566	1.04669	0.256651	0		ACVR2A	-1161317
16_45240001_45260000	16	45240001	45260000	19999	442	460	424	1.21611	0.237387	0		ENSOARG00000005717	-430092
4_27400001_27420000	4	27400001	27420000	19999	443.5	279	608	0.959637	0.262632	1	HDAC9	HDAC9	0
1_266760001_266780000	1	266760001	266780000	19999	443.5	502	385	1.24401	0.229921	1	CLDN14	CLDN14	0
21_7090001_7110000	21	7090001	7110000	19999	444	592	296	1.33602	0.210982	0		RAB38	-91306
2_94570001_94590000	2	94570001	94590000	19999	445	359	531	1.09334	0.250304	1	PLAA	PLAA	0
15_62040001_62060000	15	62040001	62060000	19999	446.5	627	266	1.37335	0.19614	0		HIPK3	26569
5_90840001_90860000	5	90840001	90860000	19999	447.5	584	311	1.31887	0.212954	0		FAM172A	-2605
22_41290001_41310000	22	41290001	41310000	19999	448	393	503	1.12424	0.246002	0		HTRA1	-7762
10_81490001_81510000	10	81490001	81510000	19999	449	524	374	1.25261	0.225385	0		EFNB2	94312
22_21440001_21460000	22	21440001	21460000	19999	450	435	465	1.18113	0.240722	1	BTRC	BTRC	0
8_30430001_30450000	8	30430001	30450000	19999	450.5	604	297	1.33438	0.206924	1	RTN4IP1	RTN4IP1	0
2_50710001_50730000	2	50710001	50730000	19999	451.5	345	558	1.057	0.252636	1	FRMPD1	FRMPD1	0
6_57530001_57550000	6	57530001	57550000	19999	451.5	436	467	1.17607	0.240713	0		TBC1D1	-130289
1_197350001_197370000	1	197350001	197370000	19999	452	350	554	1.06047	0.251885	0		LPP	-111384
10_8090001_8110000	10	8090001	8110000	19999	453	623	283	1.34809	0.197447	0		ENSOARG00000006647	-204165
10_19600001_19620000	10	19600001	19620000	19999	453.5	564	343	1.29053	0.216773	1	KPNA3	KPNA3	0
21_48060001_48080000	21	48060001	48080000	19999	455.5	394	517	1.10671	0.245887	0		KCNQ1	99421
7_62270001_62290000	7	62270001	62290000	19999	455.5	581	330	1.30312	0.21398	3	DUOXA2;DUOXA1;DUOX2	DUOXA2;DUOXA1;DUOX2	0
1_173800001_173820000	1	173800001	173820000	19999	456.5	315	598	0.973323	0.256967	1	ENSOARG00000019167	ENSOARG00000019167	0
3_7260001_7280000	3	7260001	7280000	19999	456.5	608	305	1.32388	0.205412	1	PPP2R4	PPP2R4	0
2_104540001_104560000	2	104540001	104560000	19999	457	343	571	1.04306	0.252763	2	DEFB134;ENSOARG00000009136	DEFB134;ENSOARG00000009136	0
7_42630001_42650000	7	42630001	42650000	19999	457	366	548	1.0696	0.249383	1	ZNF609	ZNF609	0
16_43300001_43320000	16	43300001	43320000	19999	457	568	346	1.28492	0.216142	0		ENSOARG00000005703	-196247
3_83250001_83270000	3	83250001	83270000	19999	457.5	597	318	1.3145	0.20836	0		ENSOARG00000007679	378849
1_259810001_259830000	1	259810001	259830000	19999	458	428	488	1.14401	0.241614	0		TMPRSS2	-1531
8_38820001_38840000	8	38820001	38840000	19999	458	612	304	1.32491	0.202803	0		MMS22L	720927
1_67280001_67300000	1	67280001	67300000	19999	458.5	336	581	1.02745	0.253641	0		BARHL2	23340
8_340001_360000	8	340001	360000	19999	459	319	599	0.973144	0.256547	1	CD109	CD109	0
9_4460001_4480000	9	4460001	4480000	19999	461	342	580	1.02963	0.252813	1	ENSOARG00000011924	ENSOARG00000011924	0
11_59620001_59640000	11	59620001	59640000	19999	461	424	498	1.12922	0.24209	0		KCNJ16	-100852
14_24870001_24890000	14	24870001	24890000	19999	461	540	382	1.24551	0.222952	2	CIAPIN1;COQ9	CIAPIN1;COQ9	0
11_25890001_25910000	11	25890001	25910000	19999	461	573	349	1.27913	0.214996	0		SCIMP	85
4_36880001_36900000	4	36880001	36900000	19999	461.5	385	538	1.08415	0.247177	0		SEMA3E	63457
23_36480001_36500000	23	36480001	36500000	19999	461.5	512	411	1.22586	0.22822	0		ADCYAP1	-405014
8_71800001_71820000	8	71800001	71820000	19999	462.5	586	339	1.29371	0.212684	0		HNRNPDL	3932
2_188330001_188350000	2	188330001	188350000	19999	463	412	514	1.11312	0.243132	0		CNTNAP5	370003
3_11230001_11250000	3	11230001	11250000	19999	464	346	582	1.02437	0.252634	1	NR6A1	NR6A1	0
1_132020001_132040000	1	132020001	132040000	19999	464.5	488	441	1.20225	0.232966	0		ENSOARG00000015463	-908642
10_59840001_59860000	10	59840001	59860000	19999	464.5	594	335	1.29813	0.210282	0		SLITRK1	-598564
1_272580001_272600000	1	272580001	272600000	19999	465	486	444	1.20029	0.233655	0		TBC1D5	-133463
1_275330001_275350000	1	275330001	275350000	19999	466	330	602	0.966996	0.254363	0		PP2D1	-5922
2_115150001_115170000	2	115150001	115170000	19999	466.5	369	564	1.04954	0.248796	0		ENSOARG00000015919	720822
2_105540001_105560000	2	105540001	105560000	19999	466.5	392	541	1.08122	0.24602	0		FBXO8	-116078
8_23750001_23770000	8	23750001	23770000	19999	468	485	451	1.19616	0.233684	0		MARCKS	-104220
12_76940001_76990000	12	76940001	76990000	49999	468.5	469	468	1.1734	0.235864	1	NR5A2	NR5A2	0
13_63380001_63400000	13	63380001	63400000	19999	469	536	402	1.2334	0.223535	1	ITCH	ITCH	0
13_42790001_42810000	13	42790001	42810000	19999	469	547	391	1.24176	0.221349	1	ENSOARG00000011490	ENSOARG00000011490	0
2_126070001_126090000	2	126070001	126090000	19999	469	565	373	1.2553	0.216698	1	ENSOARG00000019608	ENSOARG00000019608	0
2_122070001_122090000	2	122070001	122090000	19999	470.5	353	588	1.01045	0.251192	0		ZC3H15	-288679
11_28960001_28980000	11	28960001	28980000	19999	471.5	365	578	1.03472	0.249394	1	MYH8	MYH8	0
4_25870001_25890000	4	25870001	25890000	19999	472.5	600	345	1.285	0.208074	1	AHR	AHR	0
7_36360001_36380000	7	36360001	36380000	19999	474	479	469	1.17156	0.234461	0		ENSOARG00000000798	-238295
1_267050001_267070000	1	267050001	267070000	19999	474	576	372	1.25582	0.214483	1	SIM2	SIM2	0
8_80230001_80250000	8	80230001	80250000	19999	475	397	553	1.06251	0.245668	1	ARID1B	ARID1B	0
17_30960001_30980000	17	30960001	30980000	19999	475	401	549	1.06917	0.244451	0		ENSOARG00000016522	9711
2_216420001_216440000	2	216420001	216440000	19999	476	389	563	1.04988	0.246245	0		FN1	-41865
7_32280001_32300000	7	32280001	32300000	19999	476	559	393	1.24028	0.217863	2	THBS1;FSIP1	THBS1;FSIP1	0
17_12190001_12210000	17	12190001	12210000	19999	476.5	554	399	1.23467	0.21918	1	ZNF827	ZNF827	0
5_32190001_32210000	5	32190001	32210000	19999	477	545	409	1.22589	0.22149	1	DMXL1	DMXL1	0
8_41500001_41520000	8	41500001	41520000	19999	477	590	364	1.26214	0.211356	0		MANEA	-64220
6_51070001_51090000	6	51070001	51090000	19999	478.5	578	379	1.24793	0.214373	0		ENSOARG00000009142	410584
14_10030001_10050000	14	10030001	10050000	19999	479	381	577	1.03526	0.24785	1	WFDC1	WFDC1	0
26_36210001_36230000	26	36210001	36230000	19999	480	388	572	1.04229	0.246494	1	FNTA	FNTA	0
16_31830001_31850000	16	31830001	31850000	19999	480	582	378	1.24814	0.213903	1	GHR	GHR	0
1_203460001_203480000	1	203460001	203480000	19999	481	361	601	0.971033	0.250109	0		SOX2	52282
24_34630001_34650000	24	34630001	34650000	19999	482	467	497	1.13121	0.23603	1	CUX1	CUX1	0
2_162950001_162970000	2	162950001	162970000	19999	482.5	472	493	1.13658	0.235733	0		ENSOARG00000009855	1381329
26_5130001_5150000	26	5130001	5150000	19999	482.5	552	413	1.22413	0.220486	1	ENSOARG00000006183	ENSOARG00000006183	0
10_64820001_64840000	10	64820001	64840000	19999	485	442	528	1.09608	0.240141	0		ENSOARG00000017184	-60426
3_187580001_187600000	3	187580001	187600000	19999	485	483	487	1.14589	0.233848	1	TM7SF3	TM7SF3	0
3_14050001_14070000	3	14050001	14070000	19999	485	602	368	1.25845	0.206991	0		DAB2IP	-59998
2_224610001_224630000	2	224610001	224630000	19999	485.5	481	490	1.14127	0.234241	0		SCG2	170704
6_66790001_66810000	6	66790001	66810000	19999	486	446	526	1.09916	0.239339	2	TXK;TEC	TXK;TEC	0
6_35290001_35310000	6	35290001	35310000	19999	486.5	408	565	1.04707	0.243929	0		GPRIN3	201294
3_21510001_21530000	3	21510001	21530000	19999	487.5	400	575	1.03847	0.244479	1	ENSOARG00000016180	ENSOARG00000016180	0
6_70560001_70580000	6	70560001	70580000	19999	488	383	593	0.98836	0.247719	1	KDR	KDR	0
3_11340001_11360000	3	11340001	11360000	19999	488	454	522	1.10152	0.238364	1	ADGRD2	ADGRD2	0
4_5580001_5600000	4	5580001	5600000	19999	488	480	496	1.13385	0.234387	0		IKZF1	-25029
4_23770001_23790000	4	23770001	23790000	19999	488.5	501	476	1.1587	0.230382	1	AGMO	AGMO	0
10_30240001_30260000	10	30240001	30260000	19999	488.5	593	384	1.24463	0.210408	2	TEX26;MEDAG	TEX26;MEDAG	0
4_46900001_46920000	4	46900001	46920000	19999	490	404	576	1.03829	0.24434	0		ENSOARG00000003863	53876
8_89630001_89650000	8	89630001	89650000	19999	490.5	441	540	1.08207	0.240171	0		THBS2	97352
6_70290001_70310000	6	70290001	70310000	19999	492.5	589	396	1.2376	0.211389	0		KIT	-55390
1_116200001_116220000	1	116200001	116220000	19999	493	407	579	1.03175	0.24399	0		FAM78B	25675
4_42440001_42460000	4	42440001	42460000	19999	493.5	537	450	1.19645	0.223516	0		MAGI2	177312
13_63510001_63530000	13	63510001	63530000	19999	494	496	492	1.13827	0.231294	1	PIGU	PIGU	0
16_33290001_33370000	16	33290001	33370000	79999	496	453	539	1.08278	0.238497	1	C6	C6	0
4_87330001_87350000	4	87330001	87350000	19999	496.5	538	455	1.19284	0.223476	0		TAS2R16	65426
2_117870001_117890000	2	117870001	117890000	19999	497	451	543	1.07827	0.238798	1	HIBCH	HIBCH	0
15_77240001_77260000	15	77240001	77260000	19999	497	519	475	1.16033	0.226808	1	ENSOARG00000008763	ENSOARG00000008763	0
1_167240001_167260000	1	167240001	167260000	19999	498	580	416	1.22149	0.214163	0		ALCAM	1133396
19_38720001_38740000	19	38720001	38740000	19999	498.5	560	437	1.20496	0.217841	1	CADPS	CADPS	0
7_60460001_60480000	7	60460001	60480000	19999	499	425	573	1.04207	0.242079	0		ENSOARG00000021034	-65853
3_130720001_130740000	3	130720001	130740000	19999	500	471	529	1.09491	0.23574	1	TMCC3	TMCC3	0
15_37490001_37510000	15	37490001	37510000	19999	500	583	417	1.22044	0.213258	1	PDE3B	PDE3B	0
15_47880001_47900000	15	47880001	47900000	19999	501	542	460	1.18829	0.222146	1	ENSOARG00000007499	ENSOARG00000007499	0
2_52180001_52200000	2	52180001	52200000	19999	501	595	407	1.22816	0.210171	1	RECK	RECK	0
1_196160001_196180000	1	196160001	196180000	19999	501.5	497	506	1.12155	0.23118	0		TPRG1	64864
6_39090001_39110000	6	39090001	39110000	19999	502	430	574	1.04057	0.241415	0		ENSOARG00000004640	656346
10_86340001_86360000	10	86340001	86360000	19999	504.5	562	447	1.19743	0.217585	0		CDC16	9077
23_40540001_40560000	23	40540001	40560000	19999	505	587	423	1.21689	0.212057	0		LRRC30	-75036
11_38320001_38340000	11	38320001	38340000	19999	505.5	548	463	1.18304	0.220968	1	KPNB1	KPNB1	0
5_78400001_78420000	5	78400001	78420000	19999	507	487	527	1.09885	0.233059	1	RASGRF2	RASGRF2	0
1_40150001_40170000	1	40150001	40170000	19999	509.5	452	567	1.04644	0.238655	0		JAK1	-70798
7_93820001_93840000	7	93820001	93840000	19999	510	450	570	1.0456	0.238833	0		FLRT2	325188
23_4450001_4470000	23	4450001	4470000	19999	513	570	456	1.1925	0.21578	0		RPL21	-15563
1_17810001_17830000	1	17810001	17830000	19999	513.5	490	537	1.08455	0.232765	2	CDC20;ELOVL1	CDC20;ELOVL1	0
3_110390001_110410000	3	110390001	110410000	19999	514.5	477	552	1.06505	0.234759	1	ATXN7L3B	ATXN7L3B	0
19_46070001_46090000	19	46070001	46090000	19999	514.5	495	534	1.09235	0.231346	2	LRTM1;CACNA2D3	LRTM1;CACNA2D3	0
5_35630001_35650000	5	35630001	35650000	19999	516.5	491	542	1.08094	0.232745	0		TSPAN17	-20886
22_430001_450000	22	430001	450000	19999	522.5	509	536	1.08582	0.228695	0		IPMK	-23084
				36345.5
