# Supplementary material for: Sheep genome functional annotation reveals proximal regulatory elements contributed to the evolution of modern breeds
Source: Nat Commun. 2018 Feb 28;9:859. doi: 10.1038/s41467-017-02809-1 (PMC5830443; doi:10.1038/s41467-017-02809-1)
Supplement: Supplementary file 9 — Supplementary Data 6 [file 41467_2017_2809_MOESM9_ESM.xlsx]

## Sheet: Mouflon_selective_sweeps
Supplementary Data 6: Detected Selective Sweeps in mouflon based on Fst and nucleotide diversity across wild (Ovis orientalis) and domestic sheep (Ovis aries) (p.adj <0.01) and closest genes to regions
Region_id	Chr	Start	End	Length(bp)	Average rnk Fst & Pi	rnk Fst	rnk Pi	Pi	Fst	#Genes	Genes	Closest Genes	Distance to closest gene
1_54440001_54500000	1	54440001	54500000	59999	4.5	1	8	0.50606	-0.925404	2	IFI44L;IFI44	IFI44L;IFI44	0
3_135240001_135270000	3	135240001	135270000	29999	2.5	2	3	0.394768	-1.38828	1	ENSOARG00000017492	ENSOARG00000017492	0
4_47540001_47560000	4	47540001	47560000	19999	6.5	3	10	0.374411	-0.903833	0		NAMPT	-150899
1_130910001_130940000	1	130910001	130940000	29999	9.5	4	15	0.345651	-0.44727	1	ENSOARG00000015449	ENSOARG00000015449	0
13_41730001_41780000	13	41730001	41780000	49999	8	5	11	0.311941	-0.880162	2	APMAP;ACSS1	APMAP;ACSS1	0
2_115300001_115320000	2	115300001	115320000	19999	11.5	6	17	0.300831	-0.346254	0
22_21640001_21660000	22	21640001	21660000	19999	10.5	7	14	0.277896	-0.689781	0		FGF8	18318
16_66680001_66700000	16	66680001	66700000	19999	7.5	8	7	0.258293	-0.966899	0		MED10	-2214
13_34000001_34020000	13	34000001	34020000	19999	7.5	9	6	0.245877	-1.01364	0
2_209570001_209590000	2	209570001	209590000	19999	7.5	10	5	0.245566	-1.04337	0		PTH2R	-60166
19_17570001_17600000	19	17570001	17600000	29999	11.5	11	12	0.208593	-0.7575	1	RAD18	RAD18	0
6_37330001_37360000	6	37330001	37360000	29999	10.5	12	9	0.206435	-0.924832	3	ENSOARG00000000478;NCAPG;ENSOARG00000004249	ENSOARG00000000478;NCAPG;ENSOARG00000004249	0
3_38240001_38260000	3	38240001	38260000	19999	15.5	13	18	0.205761	-0.276184	0		ASPRV1	26980
3_134150001_134180000	3	134150001	134180000	29999	7.5	14	1	0.203836	-1.80669	2	ACVR1B;GRASP	ACVR1B;GRASP	0
11_45820001_45850000	11	45820001	45850000	29999	8.5	15	2	0.202753	-1.43961	2	EFCAB13;EFCAB3	EFCAB13;EFCAB3	0
3_154210001_154230000	3	154210001	154230000	19999	16	16	16	0.199343	-0.409992	1	MSRB3	MSRB3	0
4_46700001_46720000	4	46700001	46720000	19999	15	17	13	0.194601	-0.732744	1	ATXN7L1	ATXN7L1	0
3_204190001_204210000	3	204190001	204210000	19999	11	18	4	0.184665	-1.16377	1	ENSOARG00000020995	ENSOARG00000020995	0
