# Supplementary material for: Sheep genome functional annotation reveals proximal regulatory elements contributed to the evolution of modern breeds
Source: Nat Commun. 2018 Feb 28;9:859. doi: 10.1038/s41467-017-02809-1 (PMC5830443; doi:10.1038/s41467-017-02809-1)
Supplement: Supplementary file 10 — Supplementary Data 7 [file 41467_2017_2809_MOESM10_ESM.xlsx]

## Sheet: GO_Biological_Process_GREAT
Supplementary Data 7: Gene Ontology enrichment analysis of Biological Process in GREAT
# Term Name	Binom Rank	Binom Raw P-Value	Binom FDR Q-Val	Binom Fold Enrichment	Binom Observed Region Hits	Binom Region Set Coverage	Hyper Rank	Hyper FDR Q-Val	Hyper Fold Enrichment	Hyper Observed Gene Hits	Hyper Total Genes	Hyper Gene Set Coverage
primary alcohol catabolic process	5	1.11944e-27	2.3374e-24	23.4041	27	0.0205636	244	0.0377261	8.1652	4	9	0.00407332
regionalization	35	3.22465e-19	9.61868e-17	2.3363	135	0.102818	136	0.00755828	2.02089	33	300	0.0336049
regulation of MAPK cascade	38	5.83929e-19	1.60427e-16	2.05646	173	0.131759	139	0.00975061	1.75502	47	492	0.0478615
development of primary male sexual characteristics	39	6.82219e-19	1.82625e-16	3.10888	83	0.063214	207	0.026545	2.4592	17	127	0.0173116
gland development	42	8.90233e-19	2.21287e-16	2.28131	138	0.105103	5	7.47263e-08	3.03893	44	266	0.0448065
male gonad development	47	2.33883e-18	5.19519e-16	3.33827	73	0.0555979	236	0.0362716	2.52821	15	109	0.015275
male sex differentiation	53	4.05039e-18	7.97851e-16	3.01408	83	0.063214	253	0.0437925	2.31347	17	135	0.0173116
dorsal/ventral pattern formation	58	9.32773e-18	1.67899e-15	3.46842	67	0.0510282	254	0.0466243	2.65369	13	90	0.0132383
regulation of lipid metabolic process	66	2.58263e-17	4.08525e-15	2.73125	92	0.0700685	115	0.00440996	2.25617	28	228	0.0285132
negative regulation of cell cycle	69	6.13434e-17	9.28152e-15	2.60828	97	0.0738766	157	0.0139091	2.07422	28	248	0.0285132
embryonic hemopoiesis	75	1.29558e-16	1.80345e-14	6.03993	35	0.0266565	174	0.0168229	5.14407	7	25	0.00712831
odontogenesis	89	8.84236e-16	1.03724e-13	3.18786	66	0.0502666	247	0.0389239	2.59802	14	99	0.0142566
branching morphogenesis of an epithelial tube	93	1.43018e-15	1.6055e-13	2.56846	91	0.0693069	90	0.00240814	2.69451	22	150	0.0224033
negative regulation of cellular protein metabolic process	126	1.99578e-14	1.65365e-12	2.0804	127	0.0967251	258	0.0493254	1.63477	42	472	0.0427699
development of primary sexual characteristics	135	3.83211e-14	2.9635e-12	2.25177	105	0.0799695	113	0.00414708	2.26611	28	227	0.0285132
morphogenesis of a branching epithelium	136	3.8432e-14	2.95022e-12	2.36897	95	0.0723534	44	0.000635209	2.74519	26	174	0.0264766
gonad development	140	4.0937e-14	3.05273e-12	2.39298	93	0.0708302	145	0.0123483	2.24959	24	196	0.0244399
endocrine system development	146	7.80184e-14	5.57885e-12	2.58738	79	0.0601676	153	0.0134111	2.58352	18	128	0.0183299
sex differentiation	159	2.16135e-13	1.41915e-11	2.15045	109	0.083016	126	0.00570284	2.14455	30	257	0.0305499
morphogenesis of a branching structure	163	2.41492e-13	1.54674e-11	2.26968	97	0.0738766	41	0.000507698	2.72547	27	182	0.0274949
negative regulation of protein modification process	169	3.02321e-13	1.86759e-11	2.16653	106	0.0807312	155	0.0132463	1.86745	37	364	0.0376782
reproductive structure development	172	3.54643e-13	2.1526e-11	2.09862	113	0.0860624	87	0.00244094	2.21847	32	265	0.0325866
reproductive system development	173	3.79668e-13	2.29117e-11	2.09633	113	0.0860624	95	0.00260081	2.20185	32	267	0.0325866
ovulation cycle process	205	3.3903e-12	1.72657e-10	3.16933	50	0.0380807	102	0.00323772	3.36068	15	82	0.015275
pituitary gland development	223	1.00699e-11	4.71432e-10	3.31115	45	0.0342727	129	0.00653405	4.27249	10	43	0.0101833
diencephalon development	245	3.05012e-11	1.29972e-09	2.76611	56	0.0426504	227	0.0317764	2.93947	12	75	0.01222
ovulation cycle	265	7.89102e-11	3.10876e-09	2.89192	50	0.0380807	130	0.00681395	3.09635	15	89	0.015275
ameboidal cell migration	271	9.16279e-11	3.52987e-09	2.4459	66	0.0502666	78	0.00201031	2.91614	20	126	0.0203666
tongue development	272	9.16512e-11	3.51779e-09	5.58448	23	0.0175171	262	0.0497273	5.74115	5	16	0.00509165
female sex differentiation	286	1.96243e-10	7.16357e-09	2.60119	57	0.043412	133	0.00711471	2.83926	17	110	0.0173116
negative regulation of BMP signaling pathway	311	5.89323e-10	1.9783e-08	3.72777	32	0.0243717	137	0.00962078	4.46879	9	37	0.00916497
lung alveolus development	347	2.83547e-09	8.53093e-08	3.26173	35	0.0266565	110	0.00393075	4.59292	10	40	0.0101833
regulation of epithelial to mesenchymal transition	391	1.30026e-08	3.47179e-07	3.06558	35	0.0266565	187	0.0197762	3.93679	9	42	0.00916497
development of primary female sexual characteristics	398	1.59385e-08	4.18086e-07	2.40228	52	0.039604	144	0.0124088	2.7995	16	105	0.0162933
female gonad development	405	2.00969e-08	5.18053e-07	2.61194	44	0.033511	246	0.038872	2.714	13	88	0.0132383
negative regulation of transmembrane receptor protein serine/threonine kinase signaling pathway	423	3.72241e-08	9.18722e-07	2.55486	44	0.033511	230	0.0340174	2.65158	14	97	0.0142566
positive regulation of stem cell proliferation	464	8.18416e-08	1.84144e-06	2.39738	47	0.0357959	120	0.00480306	3.80104	12	58	0.01222
cardiac muscle tissue development	554	1.09471e-06	2.06296e-05	2.00788	57	0.043412	232	0.0339332	2.38411	17	131	0.0173116
sprouting angiogenesis	558	1.14474e-06	2.14178e-05	2.82091	29	0.0220868	60	0.00109958	5.05222	11	40	0.0112016
gland morphogenesis	581	2.28845e-06	4.11213e-05	2.00132	54	0.0411272	74	0.00166155	3.17972	18	104	0.0183299
DNA catabolic process	603	4.41766e-06	7.64848e-05	3.03693	23	0.0175171	210	0.0267094	3.02	12	73	0.01222
regulation of stem cell proliferation	625	6.24534e-06	0.000104322	2.04049	47	0.0357959	242	0.0379533	2.86312	12	77	0.01222
response to prostaglandin stimulus	682	1.60841e-05	0.000246215	5.1007	11	0.00837776	194	0.0202625	5.80159	6	19	0.00610998
DNA catabolic process, endonucleolytic	786	6.94067e-05	0.000921891	3.99988	12	0.00913937	132	0.00693235	5.24905	8	28	0.00814664
vascular endothelial growth factor receptor signaling pathway	844	0.000156633	0.0019375	2.84965	17	0.0129474	174	0.0168229	5.14407	7	25	0.00712831
positive regulation of myeloid cell apoptotic process	875	0.000224734	0.0026814	4.52392	9	0.00685453	169	0.0165236	10.4981	4	7	0.00407332
negative regulation of insulin secretion	924	0.000368287	0.00416117	2.85209	15	0.0114242	216	0.0289292	4.59292	7	28	0.00712831
apoptotic DNA fragmentation	952	0.000484747	0.00531592	3.71119	10	0.00761615	204	0.0240946	4.76303	7	27	0.00712831
cellular response to prostaglandin stimulus	954	0.000486445	0.00532336	5.20668	7	0.0053313	135	0.00732486	9.18585	5	10	0.00509165
heart process	962	0.000513419	0.00557182	2.35136	20	0.0152323	190	0.0199103	3.60229	10	51	0.0101833
hematopoietic progenitor cell differentiation	1061	0.00113447	0.0111629	2.10816	22	0.0167555	179	0.017849	3.67434	10	50	0.0101833
alpha-beta T cell activation	1074	0.00125954	0.0122436	2.29189	18	0.0137091	187	0.0197762	3.93679	9	42	0.00916497
alpha-beta T cell differentiation	1098	0.0014995	0.0142576	2.39144	16	0.0121858	212	0.0285235	4.0826	8	36	0.00814664
mammary gland alveolus development	1129	0.00192265	0.017779	2.60793	13	0.00990099	109	0.00375214	6.76852	7	19	0.00712831
blood vessel endothelial cell migration	1293	0.00573826	0.0463321	2.37841	12	0.00913937	143	0.0114871	5.59138	7	23	0.00712831
