# Supplementary material for: Sheep genome functional annotation reveals proximal regulatory elements contributed to the evolution of modern breeds
Source: Nat Commun. 2018 Feb 28;9:859. doi: 10.1038/s41467-017-02809-1 (PMC5830443; doi:10.1038/s41467-017-02809-1)
Supplement: Supplementary file 11 — Supplementary Data 8 [file 41467_2017_2809_MOESM11_ESM.xlsx]

## Sheet: MGI_enrichment_analysis
Supplementary Data 8: Mouse Genome Informatics (MGI) Phenotype Enrichment analysis in GREAT
# Term Name	Binom Rank	Binom Raw P-Value	Binom FDR Q-Val	Binom Fold Enrichment	Binom Observed Region Hits	Binom Region Set Coverage	Hyper Rank	Hyper FDR Q-Val	Hyper Fold Enrichment	Hyper Observed Gene Hits	Hyper Total Genes	Hyper Gene Set Coverage
abnormal long bone diaphysis morphology	3	1.21218e-33	3.19936e-30	10.4788	50	0.0380807	89	0.0188392	5.35841	7	24	0.00712831
decreased litter size	15	1.11002e-25	5.85943e-23	2.69	142	0.108149	68	0.013127	1.98298	34	315	0.0346232
abnormal airway responsiveness	17	2.83191e-25	1.31901e-22	7.57646	46	0.0350343	75	0.0156217	3.99385	10	46	0.0101833
abnormal oogenesis	21	8.83822e-25	3.33243e-22	4.15746	77	0.0586443	181	0.0426927	2.33074	17	134	0.0173116
abnormal female reproductive system physiology	22	8.99211e-25	3.23634e-22	2.08795	218	0.166032	22	0.00140963	1.80564	63	641	0.0641548
abnormal litter size	23	1.16951e-24	4.02615e-22	2.62263	142	0.108149	88	0.0184795	1.92196	34	325	0.0346232
abnormal bronchial provocation	25	2.13179e-24	6.7518e-22	7.2046	46	0.0350343	83	0.0170663	3.90887	10	47	0.0101833
abnormal cardiac jelly morphology	54	2.43314e-21	3.56771e-19	10.4204	31	0.0236101	97	0.021834	10.4981	4	7	0.00407332
basisphenoid bone foramen	74	7.08867e-20	7.58488e-18	9.2386	31	0.0236101	81	0.0162136	8.35077	5	11	0.00509165
abnormal cartilage morphology	81	3.51265e-19	3.43372e-17	2.16335	157	0.119573	57	0.00967671	1.9646	37	346	0.0376782
abnormal digestive system physiology	84	6.44659e-19	6.07668e-17	2.11724	162	0.123382	147	0.0352478	1.60592	50	572	0.0509165
abnormal sexual maturation	93	3.734e-18	3.17912e-16	4.75752	48	0.0365575	135	0.0313618	3.20776	11	63	0.0112016
abnormal apical ectodermal ridge morphology	125	4.77839e-16	3.02682e-14	4.44314	45	0.0342727	85	0.0181626	4.23962	9	39	0.00916497
abnormal ovary morphology	145	2.47894e-15	1.35367e-13	2.33017	107	0.0814928	177	0.040694	1.8694	29	285	0.0295316
abnormal hindbrain development	146	2.89684e-15	1.57104e-13	2.43487	98	0.0746382	34	0.0047595	2.50979	25	183	0.0254583
abnormal sphenoid bone morphology	150	4.28941e-15	2.26424e-13	2.98834	69	0.0525514	132	0.0310963	2.87749	13	83	0.0132383
abnormal internal female genitalia morphology	151	4.34472e-15	2.27824e-13	2.09594	131	0.0997715	164	0.037493	1.7385	37	391	0.0376782
abnormal female genitalia morphology	175	4.22499e-14	1.91163e-12	2.02393	132	0.100533	140	0.0316844	1.75408	38	398	0.0386965
abnormal female reproductive system morphology	177	5.41306e-14	2.4215e-12	2.01689	132	0.100533	146	0.0350489	1.74096	38	401	0.0386965
abnormal ectoderm development	192	2.19652e-13	9.05837e-12	3.14926	56	0.0426504	79	0.0160698	2.93165	15	94	0.015275
partial lethality	199	5.85426e-13	2.32935e-11	2.19155	101	0.0769231	51	0.00688192	2.19582	30	251	0.0305499
abnormal forelimb morphology	216	1.80876e-12	6.63043e-11	2.24584	92	0.0700685	35	0.00507979	2.49615	25	184	0.0254583
increased IgG3 level	221	3.11442e-12	1.11584e-10	6.00452	25	0.0190404	169	0.0398216	3.86772	8	38	0.00814664
abnormal pulmonary acinus morphology	243	7.81844e-12	2.54759e-10	2.16274	94	0.0715918	27	0.00289873	2.33411	31	244	0.0315682
abnormal spleen germinal center morphology	255	1.32206e-11	4.10514e-10	3.28317	45	0.0342727	90	0.0191874	2.64677	17	118	0.0173116
decreased survivor rate	262	1.86414e-11	5.63369e-10	2.18146	89	0.0677837	32	0.00375294	2.40377	28	214	0.0285132
abnormal tracheal cartilage morphology	266	2.73332e-11	8.13626e-10	3.57418	39	0.029703	96	0.0201501	4.59292	8	32	0.00814664
abnormal pulmonary alveolar system morphology	267	2.77687e-11	8.23493e-10	2.1112	94	0.0715918	52	0.00713184	2.15728	31	264	0.0315682
abnormal pulmonary alveolus morphology	284	5.7151e-11	1.59339e-09	2.2031	83	0.063214	56	0.00936765	2.29646	26	208	0.0264766
abnormal spleen secondary B follicle morphology	286	6.40107e-11	1.77216e-09	3.12381	45	0.0342727	103	0.0227537	2.58115	17	121	0.0173116
abnormal circulating gonadotropin level	327	4.1421e-10	1.00297e-08	2.75112	50	0.0380807	183	0.0440607	2.57204	14	100	0.0142566
delayed fertility	362	1.63632e-09	3.5791e-08	4.79199	23	0.0175171	113	0.0263834	5.80159	6	19	0.00610998
abnormal limb bud morphology	365	1.95319e-09	4.23708e-08	2.46167	56	0.0426504	114	0.026896	2.82641	14	91	0.0142566
abnormal maxilla morphology	387	4.30973e-09	8.81768e-08	2.13	72	0.0548363	187	0.0479683	2.37054	16	124	0.0162933
abnormal lung bud morphology	394	5.08032e-09	1.02096e-07	5.48518	19	0.0144707	171	0.0408273	8.1652	4	9	0.00407332
abnormal cerebellum development	395	5.16031e-09	1.03441e-07	2.12041	72	0.0548363	16	0.000295684	3.1271	24	141	0.0244399
abnormal circulating pituitary hormone level	416	9.13536e-09	1.73879e-07	2.14363	68	0.0517898	174	0.0406348	2.17416	20	169	0.0203666
short sternum	432	1.39434e-08	2.55564e-07	2.99927	36	0.0274181	117	0.0288718	3.84524	9	43	0.00916497
abnormal esophageal development	449	2.0863e-08	3.67914e-07	5.30679	18	0.0137091	171	0.0408273	8.1652	4	9	0.00407332
abnormal trachea morphology	473	3.70862e-08	6.20821e-07	2.52345	45	0.0342727	135	0.0313618	3.20776	11	63	0.0112016
lymph node hyperplasia	492	6.15915e-08	9.91223e-07	4.07288	22	0.0167555	154	0.0362053	3.97226	8	37	0.00814664
abnormal lung epithelium morphology	496	6.71808e-08	1.07246e-06	2.27224	53	0.0403656	187	0.0479683	2.37054	16	124	0.0162933
abnormal mammary gland development	546	2.66706e-07	3.86773e-06	2.0865	58	0.0441737	72	0.0143655	2.58564	19	135	0.0193483
retina hyperplasia	579	7.04651e-07	9.63631e-06	4.38359	17	0.0129474	171	0.0408273	8.1652	4	9	0.00407332
abnormal cerebellar foliation	580	7.2615e-07	9.91319e-06	2.08221	54	0.0411272	54	0.00955426	3.03038	16	97	0.0162933
abnormal clitoris morphology	587	7.70352e-07	1.03912e-05	4.61436	16	0.0121858	129	0.0314193	9.18585	4	8	0.00407332
abnormal chondrocyte morphology	616	1.56317e-06	2.00929e-05	2.11357	49	0.0373191	137	0.0313915	2.73621	14	94	0.0142566
abnormal dopaminergic neuron morphology	630	2.27763e-06	2.86258e-05	2.8439	27	0.0205636	58	0.011022	4.27249	10	43	0.0101833
abnormal neuron proliferation	640	2.55651e-06	3.16288e-05	2.09367	48	0.0365575	141	0.0335933	2.51237	16	117	0.0162933
abnormal palate bone morphology	914	0.000108257	0.000937835	2.12803	31	0.0236101	189	0.0485956	3.37439	9	49	0.00916497
increased lens epithelium apoptosis	937	0.000140991	0.00119143	4.34802	10	0.00761615	129	0.0314193	9.18585	4	8	0.00407332
decreased dopaminergic neuron number	1105	0.000861474	0.00617299	2.72986	14	0.0106626	61	0.0106609	6.1239	7	21	0.00712831
ectopic manchette	1106	0.000869968	0.00622821	9.68543	4	0.00304646	80	0.0159156	18.3717	3	3	0.00305499
increased uterus weight	1440	0.00830037	0.0456405	2.64202	9	0.00685453	175	0.0406281	6.1239	5	15	0.00509165
